# Supplementary material for: Genome-Wide Analysis Reveals Chitinases as Putative Defense-Related Proteins Against Fungi in the Genomes of Coffea arabica and Its Progenitors
Source: Plants (Basel). 2025 Oct 10;14(20):3130. doi: 10.3390/plants14203130 (PMC12567117; doi:10.3390/plants14203130)
Supplement: Supplementary file 1 [file plants-14-03130-s001.zip]

Archive with 2 entries (2 files):
- Table S8.pdf
- TableS.xlsx
