# Supplementary material for: Genome-Wide Analysis Reveals Chitinases as Putative Defense-Related Proteins Against Fungi in the Genomes of Coffea arabica and Its Progenitors
Source: Plants (Basel). 2025 Oct 10;14(20):3130. doi: 10.3390/plants14203130 (PMC12567117; doi:10.3390/plants14203130)
Supplement: Supplementary file 1 [file plants-14-03130-s001.zip › TableS.xlsx]

## Sheet: S1
Table S1: Putative Chitinases Identified in the Coffea arabica Genome: Accession Number, Annotation, Protein Size, Gene Locus, Chromosomal Location, Start and End Positions, Number of Exons, Glycoside Hydrolase Domain, and Chitinase Class.
Chitinase	Accession number	Annotation	Protein Size	Gene Locus	Chr	Start	End	Exons	Domain	Class
CaChi1	XP_027107412.1	chitinase 2-like [Coffea arabica]	305 aa	LOC113727420	Chr1c	44245226	44246346	1	GH18	V
CaChi2	XP_027108691.1	chitinase 2-like [Coffea arabica]	307 aa	LOC113728487	Chr1c	44309006	44310238	1	GH18	V
CaChi3	XP_027088143.1	chitinase 2-like [Coffea arabica]	307 aa	LOC113709552	Chr1e	41446511	41447678	1	GH18	V
CaChi4	XP_027103649.1	acidic endochitinase SE2-like [Coffea arabica]	296 aa	LOC113724934	Chr2c	1692276	1693897	1	GH18	III
CaChi5	XP_027101941.1	acidic endochitinase-like [Coffea arabica]	297 aa	LOC113722907	Chr2c	22795729	22796625	1	GH18	III
CaChi6	XP_027102185.1	acidic endochitinase-like [Coffea arabica]	297 aa	LOC113723146	Chr2c	22799481	22800374	1	GH18	III
CaChi7	XP_027110162.1	acidic endochitinase SE2-like [Coffea arabica]	297 aa	LOC113729974	Chr2e	1631745	1632987	1	GH18	III
CaChi8	XP_027109748.1	acidic endochitinase-like [Coffea arabica]	297 aa	LOC113729695	Chr2e	23076345	23077238	1	GH18	III
CaChi9	XP_027109615.1	acidic endochitinase-like [Coffea arabica]	297 aa	LOC113729525	Chr2e	23080668	23081798	1	GH18	III
CaChi10	XP_027115398.1	chitinase domain-containing protein 1 [Coffea arabica]	435 aa	LOC113733292	Chr2e	70751952	70758686	8	GH18	V
CaChi11	XP_027118123.1	chitinase 2-like [Coffea arabica]	306 aa	LOC113735298	Chr3c	32374788	32375708	1	GH18	V
CaChi12	XP_027117692.1	endochitinase EP3-like [Coffea arabica]	273 aa	LOC113735016	Chr3c	35696937	35698353	2	GH19	IV
CaChi13	XP_027117690.1	endochitinase EP3-like [Coffea arabica]	273 aa	LOC113735014	Chr3c	35708853	35710786	2	GH19	IV
CaChi14	XP_027117691.1	endochitinase EP3-like [Coffea arabica]	273 aa	LOC113735015	Chr3c	35726899	35728859	2	GH19	IV
CaChi15	XP_027118672.1	endochitinase EP3-like [Coffea arabica]	377 aa	LOC113735903	Chr3c	35737045	35738994	3	GH19	IV
CaChi16	XP_027117688.1	endochitinase EP3-like [Coffea arabica]	273 aa	LOC113735012	Chr3c	35742846	35744912	2	GH19	IV
CaChi17	XP_027117689.1	endochitinase EP3-like [Coffea arabica]	273 aa	LOC113735013	Chr3c	35752430	35754087	2	GH19	IV
CaChi18	XP_027117780.1	basic endochitinase-like [Coffea arabica]	301 aa	LOC113735055	Chr3c	37192068	37193256	1	GH18	III
CaChi19	XP_027117782.1	basic endochitinase-like [Coffea arabica]	299 aa	LOC113735057	Chr3c	37265989	37267143	1	GH18	III
CaChi20	XP_027117783.1	basic endochitinase-like [Coffea arabica]	299 aa	LOC113735058	Chr3c	37278315	37279409	1	GH18	III
CaChi21	XP_027120795.1	chitinase 2-like [Coffea arabica]	306 aa	LOC113737837	Chr3e	27807163	27808083	1	GH18	V
CaChi22	XP_027119819.1	endochitinase EP3-like [Coffea arabica]	273 aa	LOC113736845	Chr3e	32249792	32251635	2	GH19	IV
CaChi23	XP_027119830.1	endochitinase EP3-like [Coffea arabica]	273 aa	LOC113736854	Chr3e	32692542	32693957	2	GH19	IV
CaChi24	XP_027119831.1	endochitinase EP3-like [Coffea arabica]	273 aa	LOC113736856	Chr3e	32714798	32719078	2	GH19	IV
CaChi25	XP_027119828.1	endochitinase EP3-like [Coffea arabica]	273 aa	LOC113736852	Chr3e	32725163	32727090	2	GH19	IV
CaChi26	XP_027120657.1	endochitinase EP3-like, partial [Coffea arabica]	260 aa	LOC113737661	Chr3e	32732162	32736543	3	GH19	IV
CaChi27	XP_027119827.1	endochitinase EP3-like [Coffea arabica]	273 aa	LOC113736851	Chr3e	32738839	32740988	2	GH19	IV
CaChi28	XP_027119829.1	endochitinase EP3-like [Coffea arabica]	273 aa	LOC113736853	Chr3e	32748209	32750167	2	GH19	IV
CaChi29	XP_027120663.1	endochitinase EP3-like [Coffea arabica]	446 aa	LOC113737668	Chr3e	32956266	32964591	3	GH19	IV
CaChi30	XP_027119836.1	endochitinase EP3-like [Coffea arabica]	273 aa	LOC113736860	Chr3e	32971345	32973307	2	GH19	IV
CaChi31	XP_027119838.1	endochitinase EP3-like [Coffea arabica]	273 aa	LOC113736862	Chr3e	32979258	32980673	2	GH19	IV
CaChi32	XP_027119837.1	endochitinase EP3-like [Coffea arabica]	273 aa	LOC113736861	Chr3e	32982041	32984114	2	GH19	IV
CaChi33	XP_027119835.1	endochitinase EP3-like [Coffea arabica]	273 aa	LOC113736859	Chr3e	32989383	32991202	2	GH19	IV
CaChi34	XP_027120271.1	basic endochitinase-like [Coffea arabica]	301 aa	LOC113737208	Chr3e	34009749	34010819	1	GH18	III
CaChi35	XP_027119883.1	basic endochitinase-like [Coffea arabica]	299 aa	LOC113736886	Chr3e	34054300	34055430	1	GH18	III
CaChi36	XP_027120242.1	hevamine-A-like [Coffea arabica]	299 aa	LOC113737178	Chr3e	34064465	34065560	1	GH18	III
CaChi37_1	XP_027122875.1	cysteine-rich receptor-like protein kinase 15 isoform X1 [Coffea arabica]	724 aa	LOC113739755	Chr4c	5362405	5365575	4	GH18	III
CaChi37_2	XP_027122876.1	acidic endochitinase SE2-like isoform X2 [Coffea arabica]	512 aa	LOC113739755	Chr4c	5362405	5365575	2	GH18	III
CaChi37_3	XP_027122877.1	acidic endochitinase SE2-like isoform X3 [Coffea arabica]	328 aa	LOC113739755	Chr4c	5362405	5365575	6	GH18	III
CaChi38_1	XP_027125521.1	acidic endochitinase SE2-like isoform X1 [Coffea arabica]	557 aa	LOC113742037	Chr4e	7979965	7982602	1	GH18	III
CaChi38_2	XP_027125522.1	acidic endochitinase SE2-like isoform X2 [Coffea arabica]	295 aa	LOC113742037	Chr4e	7979965	7982602	4	GH18	III
CaChi39	XP_027064422.1	hevamine-A-like [Coffea arabica]	187 aa	LOC113690630	Chr5c	525183	525986	1	GH18	III
CaChi40	XP_027064432.1	acidic endochitinase-like [Coffea arabica]	315 aa	LOC113690638	Chr5c	720149	721096	1	GH18	III
CaChi41	XP_027064433.1	acidic endochitinase-like [Coffea arabica]	312 aa	LOC113690639	Chr5c	769008	769946	1	GH18	III
CaChi42	XP_027064434.1	hevamine-A-like [Coffea arabica]	141 aa	LOC113690641	Chr5c	787099	787524	1	GH18	III
CaChi43	XP_027064447.1	acidic endochitinase-like [Coffea arabica]	296 aa	LOC113690650	Chr5c	831500	832390	1	GH18	III
CaChi44	XP_027064449.1	acidic endochitinase-like [Coffea arabica]	335 aa	LOC113690652	Chr5c	855522	881406	3	GH18	III
CaChi45	XP_027063467.1	acidic endochitinase-like [Coffea arabica]	320 aa	LOC113689871	Chr5c	1865455	1866599	1	GH18	III
CaChi46	XP_027063803.1	chitinase 3-like [Coffea arabica]	572 aa	LOC113690174	Chr5c	1891495	1893359	1	GH18	III
CaChi47	XP_027062675.1	hevamine-A-like [Coffea arabica]	337 aa	LOC113689037	Chr5c	2359958	2360971	1	GH18	III
CaChi48	XP_027063686.1	acidic endochitinase-like [Coffea arabica]	295 aa	LOC113690068	Chr5c	2369526	2370632	1	GH18	III
CaChi49	XP_027063906.1	acidic endochitinase-like [Coffea arabica]	320 aa	LOC113690267	Chr5c	2469521	2470739	1	GH18	III
CaChi50	XP_027063379.1	acidic endochitinase-like [Coffea arabica]	324 aa	LOC113689794	Chr5c	2493592	2494728	1	GH18	III
CaChi51	XP_027063994.1	acidic endochitinase-like [Coffea arabica]	364 aa	LOC113690342	Chr5c	2518687	2519998	1	GH18	III
CaChi52	XP_027064790.1	acidic endochitinase-like [Coffea arabica]	322 aa	LOC113690880	Chr5c	2589399	2590540	1	GH18	III
CaChi53	XP_027064936.1	acidic endochitinase-like [Coffea arabica]	323 aa	LOC113690972	Chr5c	2642331	2643358	1	GH18	III
CaChi54	XP_027063723.1	hevamine-A-like [Coffea arabica]	320 aa	LOC113690103	Chr5c	2661864	2662968	1	GH18	III
CaChi55	XP_027061985.1	acidic endochitinase-like [Coffea arabica]	333 aa	LOC113688378	Chr5e	632162	633859	4	GH18_like	III
CaChi56	XP_027061993.1	acidic endochitinase-like [Coffea arabica]	296 aa	LOC113688383	Chr5e	663464	664354	1	GH18	III
CaChi57	XP_027061995.1	acidic endochitinase-like [Coffea arabica]	357 aa	LOC113688385	Chr5e	686162	689509	3	GH18	III
CaChi58	XP_027067386.1	class V chitinase-like [Coffea arabica]	389 aa	LOC113692994	Chr6c	11485707	11487928	3	GH18	V
CaChi59	XP_027067391.1	class V chitinase-like [Coffea arabica]	370 aa	LOC113692998	Chr6c	11563093	11565583	2	GH18	V
CaChi60	XP_027068281.1	class V chitinase-like [Coffea arabica]	405 aa	LOC113693790	Chr6c	11572285	11574052	2	GH18	V
CaChi61	XP_027066687.1	class V chitinase-like [Coffea arabica]	370 aa	LOC113692472	Chr6c	11578024	11579912	2	GH18	V
CaChi62	XP_027066318.1	cysteine-rich receptor-like protein kinase 4 [Coffea arabica]	782 aa	LOC113692149	Chr6c	11585825	11592969	7	GH18	V
CaChi63	XP_027066547.1	cysteine-rich receptor-like protein kinase 10 [Coffea arabica]	767 aa	LOC113692349	Chr6c	11610034	11620097	8	GH18	V
CaChi64	XP_027068696.1	class V chitinase-like [Coffea arabica]	388 aa	LOC113694043	Chr6c	11630043	11632669	2	GH18	V
CaChi65	XP_027066590.1	class V chitinase-like [Coffea arabica]	387 aa	LOC113692387	Chr6c	11637025	11639604	2	GH18	V
CaChi66	XP_027067392.1	class V chitinase-like [Coffea arabica]	386 aa	LOC113692999	Chr6c	11641552	11644257	2	GH18	V
CaChi67	XP_027067393.1	class V chitinase-like [Coffea arabica]	474 aa	LOC113693000	Chr6c	11644940	11647617	2	GH18	V
CaChi68	XP_027067394.1	class V chitinase-like [Coffea arabica]	379 aa	LOC113693002	Chr6c	11650941	11652215	2	GH18	V
CaChi69	XP_027071630.1	class V chitinase-like [Coffea arabica]	370 aa	LOC113696408	Chr6e	12103381	12105023	2	GH18	V
CaChi70	XP_027070850.1	class V chitinase-like [Coffea arabica]	405 aa	LOC113695870	Chr6e	12120457	12122259	2	GH18	V
CaChi71	XP_027070851.1	class V chitinase-like [Coffea arabica]	370 aa	LOC113695871	Chr6e	12127012	12128865	2	GH18	V
CaChi72	XP_027070848.1	G-type lectin S-receptor-like serine/threonine-protein kinase At1g11410 [Coffea arabica]	782 aa	LOC113695868	Chr6e	12132160	12139205	7	GH18	V
CaChi73	XP_027070849.1	cysteine-rich receptor-like protein kinase 10 [Coffea arabica]	767 aa	LOC113695869	Chr6e	12150120	12154464	7	GH18	V
CaChi74	XP_027069248.1	class V chitinase-like [Coffea arabica]	388 aa	LOC113694603	Chr6e	12169508	12172139	2	GH18	V
CaChi75	XP_027072825.1	class V chitinase-like [Coffea arabica]	388 aa	LOC113697422	Chr6e	12183504	12185843	2	GH18	V
CaChi76	XP_027071631.1	class V chitinase-like [Coffea arabica]	387 aa	LOC113696409	Chr6e	12186681	12194206	2	GH18	V
CaChi77	XP_027071632.1	class V chitinase-like [Coffea arabica]	424 aa	LOC113696410	Chr6e	12197485	12198893	2	GH18	V
CaChi78	XP_027075439.1	basic endochitinase-like [Coffea arabica]	264 aa	LOC113699341	Chr7c	8043261	8044853	3	GH19	II
CaChi79	XP_027075438.1	basic endochitinase-like [Coffea arabica]	264 aa	LOC113699340	Chr7c	8067888	8069447	3	GH19	II
CaChi80	XP_027075648.1	LOW QUALITY PROTEIN: endochitinase A2-like [Coffea arabica]	159 aa	LOC113699477	Chr7c	8087743	8089005	3	GH19	I
CaChi81	XP_027079248.1	basic endochitinase-like [Coffea arabica]	264 aa	LOC113702310	Chr7e	5234464	5235839	3	GH19	II
CaChi82	XP_027079245.1	endochitinase-like [Coffea arabica]	324 aa	LOC113702307	Chr7e	5248748	5250392	3	GH19	I
CaChi83	XP_027079246.1	LOW QUALITY PROTEIN: basic endochitinase A-like [Coffea arabica]	323 aa	LOC113702308	Chr7e	5252189	5254849	3	GH19	I
CaChi84	XP_027079250.1	endochitinase-like [Coffea arabica]	230 aa	LOC113702311	Chr7e	5258908	5260199	3	GH19	I
CaChi85	XP_027085066.1	class V chitinase-like [Coffea arabica]	195 aa	LOC113707104	Chr8c	3092930	3093639	3	GH18	V
CaChi86	XP_027084699.1	chitinase-like protein 2 [Coffea arabica]	321 aa	LOC113706865	Chr8c	6823940	6827606	3	GH19	II
CaChi87	XP_027081129.1	class V chitinase-like [Coffea arabica]	149 aa	LOC113703845	Chr8e	3715623	3716156	2	GH18	V
CaChi88	XP_027080527.1	chitinase-like protein 2 [Coffea arabica]	321 aa	LOC113703384	Chr8e	8301214	8304898	3	GH19	II
CaChi89	XP_027098000.1	acidic endochitinase-like [Coffea arabica]	290 aa	LOC113717379	Chr11c	764767	765820	1	GH18_like	III
CaChi90	XP_027097402.1	acidic endochitinase-like [Coffea arabica]	289 aa	LOC113716991	Chr11c	814948	816114	1	GH18_like	III
CaChi91	XP_027097312.1	acidic endochitinase-like [Coffea arabica]	289 aa	LOC113716947	Chr11c	873018	874053	1	GH18_like	III
CaChi92	XP_027095365.1	acidic endochitinase-like [Coffea arabica]	290 aa	LOC113715380	Chr11c	893644	894767	1	GH18_like	III
CaChi93	XP_027095434.1	acidic endochitinase-like [Coffea arabica]	290 aa	LOC113715434	Chr11c	948283	949384	1	GH18_like	III
CaChi94	XP_027097507.1	acidic endochitinase-like [Coffea arabica]	290 aa	LOC113717057	Chr11c	987257	988160	1	GH18_like	III
CaChi95	XP_027097508.1	acidic endochitinase-like [Coffea arabica]	290 aa	LOC113717058	Chr11c	993952	1004557	2	GH18_like	III
CaChi96	XP_027097513.1	acidic endochitinase-like [Coffea arabica]	290 aa	LOC113717064	Chr11c	1023759	1024734	1	GH18_like	III
CaChi97	XP_027095393.1	acidic endochitinase-like [Coffea arabica]	290 aa	LOC113715408	Chr11c	1039024	1040124	1	GH18_like	III
CaChi98	XP_027096545.1	acidic endochitinase-like [Coffea arabica]	306 aa	LOC113716416	Chr11c	3046237	3047346	1	GH18_like	III
CaChi99	XP_027096458.1	acidic endochitinase-like [Coffea arabica]	294 aa	LOC113716360	Chr11c	6390901	6392087	1	GH18	III
CaChi100	XP_027095332.1	acidic endochitinase-like [Coffea arabica]	299 aa	LOC113715345	Chr11c	29475666	29476706	1	GH18	III
CaChi101	XP_027098572.1	acidic endochitinase-like [Coffea arabica]	307 aa	LOC113717922	Chr11e	6967217	6968320	1	GH18_like	III
CaChi102	XP_027100040.1	acidic endochitinase-like [Coffea arabica]	290 aa	LOC113719150	Chr11e	8357204	8358244	1	GH18	III
CaChi103	XP_027100511.1	acidic endochitinase-like [Coffea arabica]	290 aa	LOC113719497	Chr11e	8506691	8507868	1	GH18_like	III
CaChi104	XP_027098235.1	acidic endochitinase-like [Coffea arabica]	299 aa	LOC113717659	Chr11e	37530668	37531573	1	GH18	III
CaChi105	XP_027098536.1	endochitinase EP3-like [Coffea arabica]	273 aa	LOC113717890	Chr11e	12797454	12799272	2	GH19	IV
CaChi106	XP_027101769.1	acidic endochitinase-like [Coffea arabica]	322 aa	LOC113722718	Chr0	2785680	2786907	1	GH18	III
CaChi107	XP_027101733.1	acidic endochitinase-like [Coffea arabica]	325 aa	LOC113722674	Chr0	2763820	2764963	1	GH18	III
CaChi108	XP_027101739.1	acidic endochitinase-like [Coffea arabica]	278 aa	LOC113722683	Chr0	3242929	3243765	1	GH18	III
CaChi109	XP_027101723.1	hevamine-A-like [Coffea arabica]	295 aa	LOC113722649	Chr0	2924297	2925402	1	GH18	III
CaChi110	XP_027101737.1	acidic endochitinase-like [Coffea arabica]	177 aa	LOC113722681	Chr0	3134975	3136188	2	GH18_like	III

## Sheet: S2
Table S2: Putative Chitinases Identified in the Coffea canephora Genome: Accession Number, Annotation, Protein Size, Gene Locus, Chromosomal Location, Start and End Positions, Number of Exons, Glycoside Hydrolase Domain, and Chitinase Class.
Chitinase	Accession number	Annotation	Protein Size	Gene Locus	Chr	Start	End	Exons	Domain	Class
CcChi1	CDP08970.1	Glyco_hydro_18 domain-containing protein	307 aa	Cc01t12020.1/GSCOCT00028122001	Chr1	30734610	30735733	1	GH18	V
CcChi2	CDP05113.1	Glyco_hydro_18 domain-containing protein	296 aa	Cc02t02070.1/GSCOCT00020051001	Chr2	1647724	1649909	1	GH18	III
CcChi3	CDP09311.1	Glyco_hydro_18 domain-containing protein	297 aa	Cc02t26320.1/GSCOCT00028621001	Chr2	23952478	23953371	1	GH18	III
CcChi4	CDP09309.1	Glyco_hydro_18 domain-containing protein	265 aa	Cc02t26340.1/GSCOCT00028619001	Chr2	23956554	23957447	2	GH18	III
CcChi5	CDP08698.1	Glyco_18 domain-containing protein	437 aa	Cc02t39160.1/GSCOCT00027755001	Chr2	53735461	53742189	8	GH18	V
CcChi6	CDP03456.1	Glyco_hydro_18 domain-containing protein	306 aa	Cc03t12410.1/GSCOCT00015223001	Chr3	21275123	21276043	1	GH18	V
CcChi7	CDP10826.1	Chitin-binding type-1 domain-containing protein	160 aa	Cc03t13690.1/GSCOCT00031721001	Chr3	26765803	26767333	2	GH19	IV
CcChi8	CDP10827.1	Chitin-binding type-1 domain-containing protein	142 aa	Cc03t13700.1/GSCOCT00031722001	Chr3	26779852	26780341	2	GH19	IV
CcChi9	CDP10828.1	Chitin-binding type-1 domain-containing protein	273 aa	Cc03t13710.1/GSCOCT00031723001	Chr3	26796208	26797763	2	GH19	IV
CcChi10	CDP10829.1	Chitin-binding type-1 domain-containing protein	273 aa	Cc03t13720.1/GSCOCT00031724001	Chr3	26812845	26814889	2	GH19	IV
CcChi11	CDP10876.1	Glyco_hydro_18 domain-containing protein	301 aa	Cc03t14190.1/GSCOCT00031813001	Chr3	28218212	28219117	1	GH18	III
CcChi12	CDP10878.1	Glyco_hydro_18 domain-containing protein	273 aa	Cc03t14210.1/GSCOCT00031815001	Chr3	28263078	28263976	2	GH18	III
CcChi13	CDP10880.1	Glyco_hydro_18 domain-containing protein	263 aa	Cc03t14230.1/GSCOCT00031817001	Chr3	28276947	28298139	3	GH18	III
CcChi14	CDP16059.1	Glyco_hydro_18 domain-containing protein	303 aa	Cc05t00350.1/GSCOCT00017064001	Chr5	546649	547560	1	GH18	III
CcChi15	CDP17849.1	Glyco_hydro_18 domain-containing protein	316 aa	Cc05t00740.1/GSCOCT00013163001	Chr5	1293221	1294234	2	GH18	III
CcChi16	CDP17850.1	Glyco_hydro_18 domain-containing protein	295 aa	Cc05t00750.1/GSCOCT00013165001	Chr5	1307838	1308725	1	GH18	III
CcChi17	CDP17851.1	Glyco_hydro_18 domain-containing protein	320 aa	Cc05t00760.1/GSCOCT00013166001	Chr5	1371039	1372001	1	GH18	III
CcChi18	CDP17852.1	Glyco_hydro_18 domain-containing protein	324 aa	Cc05t00770.1/GSCOCT00013168001	Chr5	1393880	1394987	1	GH18	III
CcChi19	CDP17853.1	Glyco_hydro_18 domain-containing protein	323 aa	Cc05t00780.1/GSCOCT00013169001	Chr5	1422512	1423991	1	GH18	III
CcChi20	CDP17855.1	Glyco_hydro_18 domain-containing protein	550 aa	Cc05t00800.1/GSCOCT00013171001	Chr5	1437287	1442731	7	GH18	III
CcChi21	CDP17856.1	Glyco_hydro_18 domain-containing protein	317 aa	Cc05t00810.1/GSCOCT00013173001	Chr5	1484489	1485442	1	GH18	III
CcChi22	CDP10191.1	Glyco_18 domain-containing protein	368 aa	Cc06t15410.1/GSCOCT00030831001	Chr6	13383027	13385553	1	GH18	V
CcChi23	CDP10190.1	Glyco_18 domain-containing protein	392 aa	Cc06t15420.1/GSCOCT00030830001	Chr6	13388642	13390321	2	GH18	V
CcChi24	CDP10189.1	Glyco_18 domain-containing protein	377 aa	Cc06t15430.1/GSCOCT00030829001	Chr6	13394345	13396342	1	GH18	V
CcChi25	CDP10188.1	Protein kinase domain-containing protein	788 aa	Cc06t15440.1/GSCOCT00030827001	Chr6	13401420	13408241	7	GH18	V
CcChi26	CDP10187.1	Protein kinase domain-containing protein	575 aa	Cc06t15450.1/GSCOCT00030823001	Chr6	13433816	13437032	7	GH18	V
CcChi27	CDP10186.1	Glyco_hydro_18 domain-containing protein	165 aa	Cc06t15460.1/GSCOCT00030820001	Chr6	13448425	13450124	2	GH18	V
CcChi28	CDP10185.1	Glyco_18 domain-containing protein	404 aa	Cc06t15470.1/GSCOCT00030819001	Chr6	613454185	13456742	3	GH18	V
CcChi29	CDP01819.1	Chitin-binding type-1 domain-containing protein	324 aa	Cc07t11550.1/GSCOCT00036989001	Chr7	8501168	8502992	3	GH19	I
CcChi30	CDP01818.1	Glyco_hydro_19_cat domain-containing protein	84 aa	Cc07t11560.1/GSCOCT00036988001	Chr7	8503948	78504202	1	GH19	I
CcChi31	CDP01817.1	Glyco_hydro_19_cat domain-containing protein	123 aa	Cc07t11570.1/GSCOCT00036987001	Chr7	8504265	8507618	4	GH19	I
CcChi32	CDP04708.1	Glyco_hydro_18 domain-containing protein	210 aa	Cc07t18290.1/GSCOCT00018772001	Chr7	15612984	15614149	2	GH18	V
CcChi33	CDP17958.1	Glyco_hydro_19_cat domain-containing protein	93 aa	Cc07t20630.1/GSCOCT00007212001	Chr7	24205735	24206664	4	GH19	I
CcChi34	CDP07195.1	Glyco_hydro_19_cat domain-containing protein	207 aa	Cc08t05740.1/GSCOCT00024363001	Chr8	10470183	10474006	3	GH19	II
CcChi35	CDP16892.1	Class III chitinase	290 aa	Cc11t00400.1/GSCOCT00019478001	Chr11	863891	864763	1	GH18_like	III
CcChi36	CDP16893.1	Acidic endochitinase	289 aa	Cc11t00410.1/GSCOCT00019481001	Chr11	927744	928613	1	GH18_like	III
CcChi37	CDP16516.1	Glyco_hydro_18 domain-containing protein	294 aa	Cc11t02530.1/GSCOCT00018513001	Chr11	8915164	8916258	1	GH18	III
CcChi38	CDP11638.1	Glyco_hydro_18 domain-containing protein	306 aa	Cc11t04040.1/GSCOCT00034028001	Chr11	16348297	16349474	1	GH18	III
CcChi39	CDP00697.1	Glyco_hydro_18 domain-containing protein	495 aa	Cc11t09370.1/GSCOCT00032743001	Chr11	26786345	26789938	6	GH18	III
CcChi40	CDP18755.1	Glyco_hydro_18 domain-containing protein	300 aa	Cc00t05840.1/GSCOCT00012078001	Chr0	46714752	46715654	1	GH18	III
CcChi41	CDP18756.1	Glyco_hydro_18 domain-containing protein	320 aa	Cc00t05850.1/GSCOCT00012079001	Chr0	46740216	46742534	1	GH18	III
CcChi42	CDP19988.1	Glyco_hydro_19_cat domain-containing protein	194 aa	Cc00t14300.1/GSCOCT00010613001	Chr0	103197479	103198619	3	GH19	II
CcChi43	CDP21087.1	Glyco_hydro_18 domain-containing protein	320 aa	Cc00t24350.1/GSCOCT00007449001	Chr0	153640826	153641788	1	GH18	III
CcChi44	CDP21287.1	Glyco_hydro_18 domain-containing protein	305 aa	Cc00t26220.1/GSCOCT00004642001	Chr0	164355624	164356541	1	GH18	V
CcChi45	CDP21309.1	Chitin-binding type-1 domain-containing protein	273 aa	Cc00t26430.1/GSCOCT00001144001	Chr0	166029763	166031655	2	GH19	IV
CcChi46	CDP21993.1	Glyco_hydro_19_cat domain-containing protein	168 aa	Cc00t33180.1/GSCOCT00003246001	Chr0	194144747	194145646	3	GH19	II
CcChi47	CDP22251.1	Glyco_hydro_18 domain-containing protein	320 aa	Cc00t35710.1/GSCOCT00010453001	Chr0	204588727	204590666	1	GH18	III

## Sheet: S3
Table S3: Putative Chitinases Identified in the Coffea eugenioides Genome: Accession Number, Annotation, Protein Size, Gene Locus, Chromosomal Location, Start and End Positions, Number of Exons, Glycoside Hydrolase Domain, and Chitinase Class.
Chitinase	Accession number	Annotation	Protein Size	Gene Locus	Chr	Start	End	Exons	Domain	Class
CeChi1	XP_027159407.1	chitinase 2-like [Coffea eugenioides]	307 aa	LOC113760866	Chr1	52771756	52772925	1	GH18	V
CeChi2	XP_027150045.1	chitinase 2-like [Coffea eugenioides]	305 aa	LOC113750245	Chr1	52829431	52830736	1	GH18	V
CeChi3	XP_027163861.1	acidic endochitinase SE2-like [Coffea eugenioides]	297 aa	LOC113764027	Chr2	1638766	1639921	1	GH18	III
CeChi4	XP_027163981.1	acidic endochitinase-like [Coffea eugenioides]	297 aa	LOC113764118	Chr2	28965015	28965908	1	GH18	III
CeChi5	XP_027163068.1	acidic endochitinase-like [Coffea eugenioides]	297 aa	LOC113763445	Chr2	28969497	28970670	1	GH18	III
CeChi6	XP_027161345.1	chitinase domain-containing protein 1 [Coffea eugenioides]	435 aa	LOC113762207	Chr2	78924029	78930611	8	GH18	V
CeChi7	XP_027164444.1	chitinase 2-like [Coffea eugenioides]	306 aa	LOC113764674	Chr3	34098972	34099892	1	GH18	V
CeChi8	XP_027166848.1	hevamine-A-like [Coffea eugenioides]	298 aa	LOC113766882	Chr3	41955720	41956651	1	GH18	III
CeChi9	XP_027165382.1	LOW QUALITY PROTEIN: basic endochitinase-like [Coffea eugenioides]	300 aa	LOC113765412	Chr3	41976828	41977920	1	GH18	III
CeChi10	XP_027165073.1	basic endochitinase-like [Coffea eugenioides]	301 aa	LOC113765185	Chr3	42029779	42030914	1	GH18	III
CeChi11	XP_027164462.1	endochitinase EP3-like [Coffea eugenioides]	274 aa	LOC113764694	Chr3	45711822	45713676	2	GH19	IV
CeChi12	XP_027164461.1	endochitinase EP3-like [Coffea eugenioides]	274 aa	LOC113764692	Chr3	45719395	45721395	2	GH19	IV
CeChi13	XP_027166706.1	endochitinase EP3-like [Coffea eugenioides]	287 aa	LOC113766750	Chr3	45723638	45728189	4	GH19	IV
CeChi14	XP_027164463.1	endochitinase EP3-like [Coffea eugenioides]	273 aa	LOC113764695	Chr3	45732896	45734753	2	GH19	IV
CeChi15	XP_027164460.1	endochitinase EP3-like [Coffea eugenioides]	273 aa	LOC113764691	Chr3	45739586	45741576	2	GH19	IV
CeChi16	XP_027164464.1	endochitinase EP3-like [Coffea eugenioides]	273 aa	LOC113764696	Chr3	45742882	45744469	2	GH19	IV
CeChi17	XP_027164637.1	endochitinase EP3-like [Coffea eugenioides]	273 aa	LOC113764825	Chr3	45817847	45819990	2	GH19	IV
CeChi18	XP_027164662.1	endochitinase EP3-like [Coffea eugenioides]	273 aa	LOC113764843	Chr3	45935906	45938049	2	GH19	IV
CeChi19	XP_027165648.1	endochitinase EP3-like [Coffea eugenioides]	274 aa	LOC113765615	Chr3	46145515	46147696	2	GH19	IV
CeChi20_1	XP_027169845.1	chitinase 1-like isoform X1 [Coffea eugenioides]	572 aa	LOC113769563	Chr4	9012190	9014626	2	GH18	III
CeChi20_2	XP_027169846.1	acidic endochitinase SE2-like isoform X2 [Coffea eugenioides]	295 aa	LOC113769563	Chr4	9012190	9014626	4	GH18	III
CeChi21	XP_027170822.1	acidic endochitinase SE2-like [Coffea eugenioides]	320 aa	LOC113770539	Chr5	430237	431391	1	GH18	III
CeChi22	XP_027171156.1	acidic endochitinase-like [Coffea eugenioides]	303 aa	LOC113770775	Chr5	467848	468902	1	GH18	III
CeChi23	XP_027170790.1	acidic endochitinase SE2-like [Coffea eugenioides]	327 aa	LOC113770517	Chr5	522543	523669	1	GH18	III
CeChi24	XP_027170476.1	hevamine-A-like [Coffea eugenioides]	337 aa	LOC113770259	Chr5	1157729	1158742	1	GH18	III
CeChi25	XP_027173031.1	hevamine-A-like [Coffea eugenioides]	295 aa	LOC113772594	Chr5	1166529	1167639	1	GH18	III
CeChi26	XP_027171280.1	acidic endochitinase-like [Coffea eugenioides]	322 aa	LOC113770867	Chr5	1281753	1282761	1	GH18	III
CeChi27	XP_027171348.1	acidic endochitinase-like [Coffea eugenioides]	322 aa	LOC113770922	Chr5	1316610	1317758	1	GH18	III
CeChi28	XP_027170866.1	acidic endochitinase-like [Coffea eugenioides]	324 aa	LOC113770567	Chr5	1339125	1340257	1	GH18	III
CeChi29	XP_027170949.1	acidic endochitinase-like [Coffea eugenioides]	325 aa	LOC113770626	Chr5	1377013	1378148	1	GH18	III
CeChi30	XP_027170816.1	acidic endochitinase-like [Coffea eugenioides]	323 aa	LOC113770535	Chr5	1401406	1402461	1	GH18	III
CeChi31	XP_027170490.1	hevamine-A-like, partial [Coffea eugenioides]	187 aa	LOC113770269	Chr5	1441780	1442423	1	GH18	III
CeChi32	XP_027172807.1	acidic endochitinase-like [Coffea eugenioides]	320 aa	LOC113772415	Chr5	1459983	1460945	1	GH18	III
CeChi33	XP_027172850.1	acidic endochitinase-like [Coffea eugenioides]	323 aa	LOC113772457	Chr5	1590150	1591205	1	GH18	III
CeChi34	XP_027172721.1	acidic endochitinase-like [Coffea eugenioides]	320 aa	LOC113772327	Chr5	1694950	1695934	1	GH18	III
CeChi35	XP_027171439.1	acidic endochitinase-like [Coffea eugenioides]	349 aa	LOC113771007	Chr5	3843201	3846879	3	GH18	III
CeChi36	XP_027171441.1	acidic endochitinase-like [Coffea eugenioides]	316 aa	LOC113771009	Chr5	3902151	3903106	1	GH18	III
CeChi37	XP_027171442.1	acidic endochitinase-like [Coffea eugenioides]	313 aa	LOC113771010	Chr5	3918261	3919202	1	GH18	III
CeChi38	XP_027171157.1	acidic endochitinase-like [Coffea eugenioides]	312 aa	LOC113770776	Chr5	3962193	3963309	1	GH18	III
CeChi39	XP_027174109.1	class V chitinase-like [Coffea eugenioides]	424 aa	LOC113773684	Chr6	16045934	16047342	2	GH18	V
CeChi40	XP_027174110.1	class V chitinase-like [Coffea eugenioides]	572 aa	LOC113773685	Chr6	16050554	16062755	4	GH18	V
CeChi41	XP_027174111.1	class V chitinase-like [Coffea eugenioides]	382 aa	LOC113773686	Chr6	16065348	16066496	1	GH18	V
CeChi42	XP_027175900.1	class V chitinase-like [Coffea eugenioides]	388 aa	LOC113775287	Chr6	16071060	16073658	2	GH18	V
CeChi43	XP_027175910.1	class V chitinase-like [Coffea eugenioides]	388 aa	LOC113775295	Chr6	16122185	16124783	2	GH18	V
CeChi44	XP_027177136.1	cysteine-rich receptor-like protein kinase 10 isoform X1 [Coffea	754 aa	LOC113776222	Chr6	16134388	16138421	7	GH18	V
CeChi44_1	XP_027177138.1	class V chitinase-like isoform X3 [Coffea eugenioides]	618 aa	LOC113776222	Chr6	16134388	16138421	7	GH18	V
CeChi44_2	XP_027177137.1	class V chitinase-like isoform X2 [Coffea eugenioides]	630 aa	LOC113776222	Chr6	16134388	16138421	7	GH18	V
CeChi45	XP_027174115.1	uncharacterized protein LOC113773691 [Coffea eugenioides]	862 aa	LOC113773691	Chr6	16162971	16171693	8	GH18	V
CeChi46	XP_027174117.1	class V chitinase-like [Coffea eugenioides]	370 aa	LOC113773692	Chr6	16173745	16175553	2	GH18	V
CeChi47	XP_027176704.1	class V chitinase-like [Coffea eugenioides]	405 aa	LOC113775863	Chr6	16180379	16182139	2	GH18	V
CeChi48	XP_027178929.1	basic endochitinase-like [Coffea eugenioides]	264 aa	LOC113777898	Chr7	3897450	3898813	3	GH19	II
CeChi49	XP_027179416.1	26 kDa endochitinase 1-like [Coffea eugenioides]	584 aa	LOC113778272	Chr7	3910391	3916056	7	GH19	I
CeChi50	XP_027181648.1	class V chitinase-like [Coffea eugenioides]	249 aa	LOC113780025	Chr8	4759404	4760280	3	GH18	V
CeChi51	XP_027183302.1	chitinase-like protein 2 [Coffea eugenioides]	321 aa	LOC113781544	Chr8	13677804	13681448	3	GH19	II
CeChi52	XP_027184542.1	acidic endochitinase-like [Coffea eugenioides]	307 aa	LOC113782816	Chr9	2037798	2038902	1	GH18_like	III
CeChi53	XP_027185483.1	endochitinase EP3-like [Coffea eugenioides]	273 aa	LOC113783522	Chr9	27814324	27816178	2	GH19	IV
CeChi54	XP_027149256.1	endochitinase EP3-like [Coffea eugenioides]	273 aa	LOC113749641	Chr10	3315412	3316987	2	GH19	IV
CeChi55	XP_027149257.1	chitinase 6-like [Coffea eugenioides]	136 aa	LOC113749642	Chr10	3321899	3322309	1	GH19	IV
CeChi56	XP_027149795.1	endochitinase EP3-like [Coffea eugenioides]	273 aa	LOC113750075	Chr10	15381209	15383060	2	GH19	IV
CeChi57	XP_027149794.1	endochitinase EP3-like [Coffea eugenioides]	273 aa	LOC113750074	Chr10	15388211	15390201	2	GH19	IV
CeChi58	XP_027149796.1	endochitinase EP3-like [Coffea eugenioides]	274 aa	LOC113750076	Chr10	15391507	15393146	3	GH19	IV
CeChi59	XP_027154252.1	acidic endochitinase-like [Coffea eugenioides]	290 aa	LOC113754110	Chr11	3872908	3873897	1	GH18_like	III
CeChi60	XP_027154178.1	acidic endochitinase-like [Coffea eugenioides]	290 aa	LOC113754058	Chr11	3887906	3889031	1	GH18_like	III
CeChi61	XP_027154475.1	acidic endochitinase-like [Coffea eugenioides]	291 aa	LOC113754294	Chr11	5067608	5068684	1	GH18_like	III
CeChi62	XP_027153149.1	acidic endochitinase-like [Coffea eugenioides]	290 aa	LOC113753245	Chr11	5240858	5241908	1	GH18	III
CeChi63	XP_027150928.1	acidic endochitinase-like [Coffea eugenioides]	294 aa	LOC113751201	Chr11	10802464	10803653	1	GH18	III
CeChi64	XP_027154739.1	acidic endochitinase-like [Coffea eugenioides]	299 aa	LOC113754492	Chr11	39453700	39454599	1	GH18	III
CeChi65	XP_027155718.1	acidic endochitinase-like [Coffea eugenioides]	307 aa	LOC113756123	Chr0	3581	4683	1	GH18_like	III
CeChi66	XP_027155649.1	basic endochitinase-like [Coffea eugenioides]	301 aa	LOC113756027	Chr0	40967	42102	1	GH18	III

## Sheet: S4
Table S4: Orthogroups of chitinase genes identified across the genomes of Coffea arabica, C. canephora, C. eugenioides, and reference sequences (Qref) previously associated with responses to fungal pathogens. Orthologous groups shared between Coffea spp. and QRef sequences are highlighted in bold.
Cluster1	QRef|RCH10	QRef|Chit2	QRef|RCC11	QRef|_Chitinase	QRef|TcChi1	QRef|Chi_CH5B	QRef|EuCHIT2	QRef|Tob_CHI	QRef|DrChit
Cluster2	Ce|CeChi59_Chr11	Ce|CeChi60_Chr11	Ca|CaChi96_Chr11c	Ca|CaChi92_Chr11c	Ca|CaChi93_Chr11c	Ca|CaChi94_Chr11c	Ca|CaChi97_Chr11c
Cluster3	QRef|Mcchit1	QRef|MdCHI1	Cc|CcChi29_Chr7	Ce|CeChi49_Chr7	Ca|CaChi83_Chr7e	Ca|CaChi82_Chr7e
Cluster4	Ce|CeChi12_Chr3	Ce|CeChi15_Chr3	Ce|CeChi57_Chr10	Cc|CcChi10_Chr3	Ca|CaChi16_Chr3c	Ca|CaChi27_Chr3e
Cluster5	Ca|CaChi41_Chr5c	Ca|CaChi40_Chr5c	Cc|CcChi14_Chr5	Ce|CeChi37_Chr5	Ca|CaChi44_Chr5c	Ce|CeChi38_Chr5
Cluster6	QRef|CaChitIV	Cc|CcChi9_Chr3	Ce|CeChi56_Chr10	Ca|CaChi33_Chr3e	Ce|CeChi14_Chr3	Ca|CaChi13_Chr3c
Cluster7	Ce|CeChi52_Chr9	Ce|CeChi65_Chr0	Cc|CcChi38_Chr11	Ca|CaChi98_Chr11c	Ca|CaChi101_Chr11e
Cluster8	Ce|CeChi10_Chr3	Ce|CeChi66_Chr0	Cc|CcChi11_Chr3	Ca|CaChi18_Chr3c	Ca|CaChi34_Chr3e
Cluster9	Ca|CaChi81_Chr7e	Ca|CaChi78_Chr7c	QRef|IbChiA	Cc|CcChi42_Chr0	Ce|CeChi48_Chr7
Cluster10	QRef|FvChi14	Cc|CcChi34_Chr8	Ce|CeChi51_Chr8	Ca|CaChi86_Chr8c	Ca|CaChi88_Chr8e
Cluster11	Cc|CcChi47_Chr0	Cc|CcChi41_Chr0	Cc|CcChi43_Chr0	Ca|CaChi45_Chr5c
Cluster12	Ce|CeChi34_Chr5	Ce|CeChi32_Chr5	Cc|CcChi21_Chr5	Ca|CaChi54_Chr5c
Cluster13	Ce|CeChi30_Chr5	Ce|CeChi33_Chr5	Cc|CcChi19_Chr5	Ca|CaChi51_Chr5c
Cluster14	Ca|CaChi62_Chr6c	Ca|CaChi72_Chr6e	Cc|CcChi25_Chr6	Ce|CeChi45_Chr6
Cluster15	Ca|CaChi63_Chr6c	Ca|CaChi73_Chr6e	Cc|CcChi26_Chr6	Ce|CeChi44_Chr6
Cluster16	QRef|FnCHIT2	Cc|CcChi44_Chr0	Ce|CeChi2_Chr1	Ca|CaChi1_Chr1c
Cluster17	QRef|CHI2	Cc|CcChi37_Chr11	Ce|CeChi63_Chr11	Ca|CaChi99_Chr11c
Cluster18	Cc|CcChi39_Chr11	Ce|CeChi64_Chr11	Ca|CaChi100_Chr11c	Ca|CaChi104_Chr11e
Cluster19	Cc|CcChi16_Chr5	Ce|CeChi25_Chr5	Ca|CaChi48_Chr5c	Ca|CaChi109_Chr0
Cluster20	Cc|CcChi3_Chr2	Ce|CeChi4_Chr2	Ca|CaChi5_Chr2c	Ca|CaChi8_Chr2e
Cluster21	Cc|CcChi36_Chr11	Ce|CeChi61_Chr11	Ca|CaChi90_Chr11c	Ca|CaChi103_Chr11e
Cluster22	Cc|CcChi24_Chr6	Ce|CeChi46_Chr6	Ca|CaChi61_Chr6c	Ca|CaChi71_Chr6e
Cluster23	Cc|CcChi2_Chr2	Ce|CeChi3_Chr2	Ca|CaChi4_Chr2c	Ca|CaChi7_Chr2e
Cluster24	Cc|CcChi23_Chr6	Ce|CeChi47_Chr6	Ca|CaChi60_Chr6c	Ca|CaChi70_Chr6e
Cluster25	Cc|CcChi28_Chr6	Ce|CeChi41_Chr6	Ca|CaChi65_Chr6c	Ca|CaChi75_Chr6e
Cluster26	QRef|Chi2	QRef|CEMB-chiII	QRef|pcht28
Cluster27	Ce|CeChi16_Chr3	Ce|CeChi58_Chr10	Ca|CaChi31_Chr3e
Cluster28	Ce|CeChi42_Chr6	Ce|CeChi43_Chr6	Ca|CaChi64_Chr6c
Cluster29	Ca|CaChi38_Chr4e	Ca|CaChi37_Chr4c	Ce|CeChi20_Chr4
Cluster30	Ca|CaChi23_Chr3e	Ca|CaChi12_Chr3c	Ce|CeChi54_Chr10
Cluster31	Ca|CaChi76_Chr6e	Ca|CaChi66_Chr6c	Ce|CeChi40_Chr6
Cluster32	Ca|CaChi36_Chr3e	Ca|CaChi20_Chr3c	Ce|CeChi8_Chr3
Cluster33	Cc|CcChi18_Chr5	Ce|CeChi28_Chr5	Ca|CaChi50_Chr5c
Cluster34	Cc|CcChi1_Chr1	Ce|CeChi1_Chr1	Ca|CaChi3_Chr1e
Cluster35	Cc|CcChi40_Chr0	Ce|CeChi22_Chr5	Ca|CaChi46_Chr5c
Cluster36	Cc|CcChi15_Chr5	Ce|CeChi24_Chr5	Ca|CaChi47_Chr5c
Cluster37	Cc|CcChi6_Chr3	Ce|CeChi7_Chr3	Ca|CaChi21_Chr3e
Cluster38	Cc|CcChi5_Chr2	Ce|CeChi6_Chr2	Ca|CaChi10_Chr2e
Cluster39	Cc|CcChi12_Chr3	Ce|CeChi9_Chr3	Ca|CaChi19_Chr3c
Cluster40	Cc|CcChi17_Chr5	Ce|CeChi26_Chr5	Ca|CaChi49_Chr5c
Cluster41	QRef|Chi26	QRef|CHI
Cluster42	Ce|CeChi11_Chr3	Ce|CeChi53_Chr9
Cluster43	Ce|CeChi18_Chr3	Ce|CeChi17_Chr3
Cluster44	Ce|CeChi21_Chr5	Ce|CeChi23_Chr5
Cluster45	Ca|CaChi59_Chr6c	Ca|CaChi69_Chr6e
Cluster46	Ca|CaChi22_Chr3e	Ca|CaChi105_Chr11e
Cluster47	Cc|CcChi35_Chr11	Ca|CaChi89_Chr11c
Cluster48	Cc|CcChi22_Chr6	Ca|CaChi58_Chr6c
Cluster49	Ce|CeChi36_Chr5	Ca|CaChi43_Chr5c
Cluster50	Ce|CeChi39_Chr6	Ca|CaChi77_Chr6e
Cluster51	Ce|CeChi50_Chr8	Ca|CaChi85_Chr8c
Cluster52	Ce|CeChi13_Chr3	Ca|CaChi26_Chr3e
Cluster53	Ce|CeChi19_Chr3	Ca|CaChi30_Chr3e
Cluster54	Ce|CeChi62_Chr11	Ca|CaChi102_Chr11e
Cluster55	Ce|CeChi27_Chr5	Ca|CaChi106_Chr0
Cluster56	Ce|CeChi35_Chr5	Ca|CaChi57_Chr5e
Cluster57	Ce|CeChi5_Chr2	Ca|CaChi9_Chr2e
Cluster58	Ce|CeChi29_Chr5	Ca|CaChi107_Chr0

## Sheet: S5
Table S5:	Subcellular localization prediction of Coffea arabica putative chitinases
GH18
Prediction approach followed: Amino Acid composition (AAC)
	Sequence_id	Code	Prediction	Celmemb	Celwall	Cyto.Golgi	Cyto.Nucl	Cyto	Endoplasm	Extracel	Golgi	Mito.Plastid	Mito	Nucl	Peroxi	Plastid	Vacu
1	XP_027101723.1	CaChi109_Chr0	Plastid	0.132 (13%)	0.0127 (1.3%)	0.00642 (0.64%)	0.026 (2.6%)	0.0215 (2.2%)	0.168 (17%)	0.0437 (4.4%)	0.0203 (2%)	0.0152 (1.5%)	0.0279 (2.8%)	0.0376 (3.8%)	0.0262 (2.6%)	0.321 (32%)	0.142 (14%)
2	XP_027101733.1	CaChi107_Chr0	Extracel	0.0659 (6.6%)	0.151 (15%)	0.005 (0.5%)	0.0232 (2.3%)	0.0346 (3.5%)	0.0207 (2.1%)	0.335 (34%)	0.0154 (1.5%)	0.015 (1.5%)	0.0435 (4.4%)	0.0479 (4.8%)	0.0135 (1.4%)	0.184 (18%)	0.0457 (4.6%)
3	XP_027101737.1	CaChi110_Chr0	Nucl	0.0337 (3.4%)	0.0069 (0.69%)	0.00811 (0.81%)	0.0509 (5.1%)	0.0388 (3.9%)	0.0103 (1%)	0.0261 (2.6%)	0.00458 (0.46%)	0.00672 (0.67%)	0.0597 (6%)	0.595 (60%)	0.00943 (0.94%)	0.143 (14%)	0.00645 (0.64%)
4	XP_027101739.1	CaChi108_Chr0	Extracel	0.176 (18%)	0.0487 (4.9%)	0.00375 (0.38%)	0.00809 (0.81%)	0.0167 (1.7%)	0.0102 (1%)	0.448 (45%)	0.00496 (0.5%)	0.00537 (0.54%)	0.00857 (0.86%)	0.0153 (1.5%)	0.0125 (1.2%)	0.0404 (4%)	0.2 (20%)
5	XP_027101769.1	CaChi106_Chr0	Extracel	0.0636 (6.4%)	0.0643 (6.4%)	0.00661 (0.66%)	0.027 (2.7%)	0.0375 (3.8%)	0.0221 (2.2%)	0.409 (41%)	0.0183 (1.8%)	0.0141 (1.4%)	0.0297 (3%)	0.0477 (4.8%)	0.0508 (5.1%)	0.134 (13%)	0.0756 (7.6%)
6	XP_027095332.1	CaChi100_Chr11c	Extracel	0.0206 (2.1%)	0.0407 (4.1%)	0.00196 (0.2%)	0.00218 (0.22%)	0.0036 (0.36%)	0.00436 (0.44%)	0.499 (50%)	0.00168 (0.17%)	0.00534 (0.53%)	0.00463 (0.46%)	0.00266 (0.27%)	0.00263 (0.26%)	0.0164 (1.6%)	0.395 (40%)
7	XP_027095365.1	CaChi92_Chr11c	Plastid	0.0845 (8.5%)	0.00432 (0.43%)	0.00447 (0.45%)	0.00584 (0.58%)	0.129 (13%)	0.129 (13%)	0.00749 (0.75%)	0.0145 (1.5%)	0.0109 (1.1%)	0.0104 (1%)	0.0182 (1.8%)	0.269 (27%)	0.273 (27%)	0.039 (3.9%)
8	XP_027095393.1	CaChi97_Chr11c	Plastid	0.0845 (8.5%)	0.00432 (0.43%)	0.00447 (0.45%)	0.00584 (0.58%)	0.129 (13%)	0.129 (13%)	0.00749 (0.75%)	0.0145 (1.5%)	0.0109 (1.1%)	0.0104 (1%)	0.0182 (1.8%)	0.269 (27%)	0.273 (27%)	0.039 (3.9%)
9	XP_027095434.1	CaChi93_Chr11c	Peroxi	0.12 (12%)	0.00431 (0.43%)	0.00463 (0.46%)	0.00527 (0.53%)	0.1 (10%)	0.109 (11%)	0.00803 (0.8%)	0.0149 (1.5%)	0.0102 (1%)	0.0101 (1%)	0.0152 (1.5%)	0.32 (32%)	0.243 (24%)	0.0358 (3.6%)
10	XP_027096458.1	CaChi99_Chr11c	Extracel	0.0223 (2.2%)	0.0472 (4.7%)	0.0036 (0.36%)	0.00747 (0.75%)	0.0102 (1%)	0.00576 (0.58%)	0.815 (82%)	0.00419 (0.42%)	0.00626 (0.63%)	0.0125 (1.2%)	0.0131 (1.3%)	0.0047 (0.47%)	0.0246 (2.5%)	0.0229 (2.3%)
11	XP_027096545.1	CaChi98_Chr11c	Celmemb	0.433 (43%)	0.0144 (1.4%)	0.00372 (0.37%)	0.011 (1.1%)	0.0278 (2.8%)	0.0313 (3.1%)	0.178 (18%)	0.00817 (0.82%)	0.00744 (0.74%)	0.021 (2.1%)	0.0184 (1.8%)	0.0119 (1.2%)	0.0524 (5.2%)	0.182 (18%)
12	XP_027097312.1	CaChi91_Chr11c	Plastid	0.249 (25%)	0.00406 (0.41%)	0.00365 (0.36%)	0.0101 (1%)	0.178 (18%)	0.0361 (3.6%)	0.0538 (5.4%)	0.00515 (0.52%)	0.00894 (0.89%)	0.00978 (0.98%)	0.0321 (3.2%)	0.0228 (2.3%)	0.36 (36%)	0.0271 (2.7%)
13	XP_027097402.1	CaChi90_Chr11c	Plastid	0.18 (18%)	0.00601 (0.6%)	0.00435 (0.43%)	0.0114 (1.1%)	0.243 (24%)	0.0703 (7%)	0.0568 (5.7%)	0.00842 (0.84%)	0.00746 (0.75%)	0.0109 (1.1%)	0.0226 (2.3%)	0.0523 (5.2%)	0.284 (28%)	0.0422 (4.2%)
14	XP_027097507.1	CaChi94_Chr11c	Peroxi	0.0856 (8.6%)	0.00486 (0.49%)	0.0055 (0.55%)	0.0076 (0.76%)	0.103 (10%)	0.11 (11%)	0.0079 (0.79%)	0.0141 (1.4%)	0.0128 (1.3%)	0.0131 (1.3%)	0.0267 (2.7%)	0.312 (31%)	0.25 (25%)	0.0462 (4.6%)
15	XP_027097508.1	CaChi95_Chr11c	Plastid	0.0429 (4.3%)	0.00586 (0.59%)	0.00483 (0.48%)	0.00717 (0.72%)	0.233 (23%)	0.152 (15%)	0.00858 (0.86%)	0.0209 (2.1%)	0.0106 (1.1%)	0.0103 (1%)	0.0174 (1.7%)	0.169 (17%)	0.233 (23%)	0.0835 (8.4%)
16	XP_027097513.1	CaChi96_Chr11c	Plastid	0.0866 (8.7%)	0.00449 (0.45%)	0.00369 (0.37%)	0.00461 (0.46%)	0.143 (14%)	0.142 (14%)	0.00876 (0.88%)	0.0159 (1.6%)	0.01 (1%)	0.0105 (1%)	0.014 (1.4%)	0.223 (22%)	0.296 (30%)	0.0368 (3.7%)
17	XP_027098000.1	CaChi89_Chr11c	Celmemb	0.51 (51%)	0.0112 (1.1%)	0.00315 (0.32%)	0.00887 (0.89%)	0.0568 (5.7%)	0.0338 (3.4%)	0.129 (13%)	0.00797 (0.8%)	0.00637 (0.64%)	0.0102 (1%)	0.0175 (1.8%)	0.0205 (2.1%)	0.0802 (8%)	0.104 (10%)
18	XP_027098235.1	CaChi104_Chr11e	Vacu	0.0193 (1.9%)	0.0405 (4%)	0.00206 (0.21%)	0.00182 (0.18%)	0.00305 (0.3%)	0.00381 (0.38%)	0.443 (44%)	0.00143 (0.14%)	0.00576 (0.58%)	0.0034 (0.34%)	0.00222 (0.22%)	0.00272 (0.27%)	0.014 (1.4%)	0.457 (46%)
19	XP_027098572.1	CaChi101_Chr11e	Celmemb	0.321 (32%)	0.00727 (0.73%)	0.00387 (0.39%)	0.0177 (1.8%)	0.0485 (4.9%)	0.0992 (9.9%)	0.0861 (8.6%)	0.014 (1.4%)	0.00745 (0.74%)	0.031 (3.1%)	0.0403 (4%)	0.0253 (2.5%)	0.179 (18%)	0.119 (12%)
20	XP_027100040.1	CaChi102_Chr11e	Cyto	0.194 (19%)	0.00559 (0.56%)	0.00435 (0.43%)	0.00978 (0.98%)	0.256 (26%)	0.0982 (9.8%)	0.0209 (2.1%)	0.00777 (0.78%)	0.0112 (1.1%)	0.0174 (1.7%)	0.0224 (2.2%)	0.139 (14%)	0.179 (18%)	0.0348 (3.5%)
21	XP_027100511.1	CaChi103_Chr11e	Celmemb	0.411 (41%)	0.00902 (0.9%)	0.00545 (0.55%)	0.0139 (1.4%)	0.1 (10%)	0.0486 (4.9%)	0.124 (12%)	0.00974 (0.97%)	0.00795 (0.8%)	0.0118 (1.2%)	0.0324 (3.2%)	0.0318 (3.2%)	0.132 (13%)	0.0618 (6.2%)
22	XP_027107412.1	CaChi1_Chr1c	Extracel	0.0358 (3.6%)	0.0633 (6.3%)	0.00324 (0.32%)	0.00612 (0.61%)	0.0335 (3.4%)	0.0213 (2.1%)	0.398 (40%)	0.00509 (0.51%)	0.0106 (1.1%)	0.00683 (0.68%)	0.0143 (1.4%)	0.0256 (2.6%)	0.29 (29%)	0.0856 (8.6%)
23	XP_027108691.1	CaChi2_Chr1c	Plastid	0.13 (13%)	0.0172 (1.7%)	0.00443 (0.44%)	0.0324 (3.2%)	0.0479 (4.8%)	0.0236 (2.4%)	0.128 (13%)	0.00695 (0.7%)	0.0104 (1%)	0.0614 (6.1%)	0.086 (8.6%)	0.0057 (0.57%)	0.399 (40%)	0.0461 (4.6%)
24	XP_027088143.1	CaChi3_Chr1e	Plastid	0.129 (13%)	0.0168 (1.7%)	0.00449 (0.45%)	0.0342 (3.4%)	0.05 (5%)	0.0234 (2.3%)	0.133 (13%)	0.00719 (0.72%)	0.0105 (1%)	0.0606 (6.1%)	0.0905 (9%)	0.00571 (0.57%)	0.388 (39%)	0.0462 (4.6%)
25	XP_027101941.1	CaChi5_Chr2c	Extracel	0.038 (3.8%)	0.0781 (7.8%)	0.00413 (0.41%)	0.0105 (1%)	0.0152 (1.5%)	0.00903 (0.9%)	0.64 (64%)	0.00511 (0.51%)	0.00975 (0.98%)	0.0237 (2.4%)	0.0205 (2.1%)	0.00514 (0.51%)	0.0527 (5.3%)	0.0886 (8.9%)
26	XP_027102185.1	CaChi6_Chr2c	Extracel	0.0385 (3.8%)	0.114 (11%)	0.00425 (0.43%)	0.0113 (1.1%)	0.016 (1.6%)	0.00889 (0.89%)	0.631 (63%)	0.00535 (0.53%)	0.00842 (0.84%)	0.0218 (2.2%)	0.0255 (2.6%)	0.00519 (0.52%)	0.0568 (5.7%)	0.0535 (5.4%)
27	XP_027103649.1	CaChi4_Chr2c	Extracel	0.0392 (3.9%)	0.172 (17%)	0.00347 (0.35%)	0.00719 (0.72%)	0.0114 (1.1%)	0.00582 (0.58%)	0.63 (63%)	0.00414 (0.41%)	0.00669 (0.67%)	0.014 (1.4%)	0.0139 (1.4%)	0.00445 (0.44%)	0.0462 (4.6%)	0.0417 (4.2%)
28	XP_027109615.1	CaChi9_Chr2e	Extracel	0.0503 (5%)	0.0766 (7.7%)	0.005 (0.5%)	0.0181 (1.8%)	0.024 (2.4%)	0.0131 (1.3%)	0.584 (58%)	0.00724 (0.72%)	0.011 (1.1%)	0.032 (3.2%)	0.0365 (3.6%)	0.00671 (0.67%)	0.0832 (8.3%)	0.0524 (5.2%)
29	XP_027109748.1	CaChi8_Chr2e	Extracel	0.0464 (4.6%)	0.099 (9.9%)	0.00459 (0.46%)	0.0134 (1.3%)	0.0182 (1.8%)	0.0115 (1.2%)	0.559 (56%)	0.00624 (0.62%)	0.0108 (1.1%)	0.0284 (2.8%)	0.0271 (2.7%)	0.00626 (0.63%)	0.0681 (6.8%)	0.101 (10%)
30	XP_027110162.1	CaChi7_Chr2e	Extracel	0.0382 (3.8%)	0.117 (12%)	0.00362 (0.36%)	0.00776 (0.78%)	0.0118 (1.2%)	0.00639 (0.64%)	0.672 (67%)	0.00439 (0.44%)	0.00695 (0.7%)	0.0151 (1.5%)	0.014 (1.4%)	0.00474 (0.47%)	0.0444 (4.4%)	0.0534 (5.3%)
31	XP_027115398.1	CaChi10_Chr2e	Endoplasm	0.063 (6.3%)	0.0038 (0.38%)	0.00124 (0.12%)	0.00398 (0.4%)	0.00702 (0.7%)	0.522 (52%)	0.00054 (0.054%)	0.33 (33%)	0.0118 (1.2%)	0.0146 (1.5%)	0.00337 (0.34%)	0.0127 (1.3%)	0.019 (1.9%)	0.00631 (0.63%)
32	XP_027117780.1	CaChi18_Chr3c	Extracel	0.0941 (9.4%)	0.048 (4.8%)	0.00726 (0.73%)	0.0215 (2.2%)	0.0182 (1.8%)	0.016 (1.6%)	0.329 (33%)	0.0118 (1.2%)	0.0179 (1.8%)	0.0667 (6.7%)	0.0405 (4%)	0.00803 (0.8%)	0.157 (16%)	0.165 (16%)
33	XP_027117782.1	CaChi19_Chr3c	Vacu	0.0472 (4.7%)	0.0481 (4.8%)	0.00574 (0.57%)	0.0103 (1%)	0.0102 (1%)	0.00989 (0.99%)	0.362 (36%)	0.00556 (0.56%)	0.00908 (0.91%)	0.0185 (1.8%)	0.0174 (1.7%)	0.00602 (0.6%)	0.0481 (4.8%)	0.402 (40%)
34	XP_027117783.1	CaChi20_Chr3c	Extracel	0.0378 (3.8%)	0.106 (11%)	0.00583 (0.58%)	0.017 (1.7%)	0.0161 (1.6%)	0.0145 (1.5%)	0.468 (47%)	0.0151 (1.5%)	0.012 (1.2%)	0.0423 (4.2%)	0.0218 (2.2%)	0.00868 (0.87%)	0.105 (10%)	0.129 (13%)
35	XP_027118123.1	CaChi11_Chr3c	Plastid	0.114 (11%)	0.0116 (1.2%)	0.00301 (0.3%)	0.0288 (2.9%)	0.0492 (4.9%)	0.0229 (2.3%)	0.103 (10%)	0.0069 (0.69%)	0.0102 (1%)	0.0755 (7.6%)	0.0963 (9.6%)	0.0053 (0.53%)	0.44 (44%)	0.0336 (3.4%)
36	XP_027119883.1	CaChi35_Chr3e	Extracel	0.0409 (4.1%)	0.0476 (4.8%)	0.00549 (0.55%)	0.00951 (0.95%)	0.0106 (1.1%)	0.00901 (0.9%)	0.474 (47%)	0.00565 (0.56%)	0.00966 (0.97%)	0.0181 (1.8%)	0.0141 (1.4%)	0.00577 (0.58%)	0.0529 (5.3%)	0.296 (30%)
37	XP_027120242.1	CaChi36_Chr3e	Extracel	0.0392 (3.9%)	0.101 (10%)	0.0059 (0.59%)	0.0178 (1.8%)	0.0171 (1.7%)	0.0153 (1.5%)	0.464 (46%)	0.0155 (1.6%)	0.0123 (1.2%)	0.0467 (4.7%)	0.0238 (2.4%)	0.00898 (0.9%)	0.12 (12%)	0.113 (11%)
38	XP_027120271.1	CaChi34_Chr3e	Extracel	0.0808 (8.1%)	0.0682 (6.8%)	0.00915 (0.92%)	0.015 (1.5%)	0.0114 (1.1%)	0.0119 (1.2%)	0.37 (37%)	0.00917 (0.92%)	0.0157 (1.6%)	0.0411 (4.1%)	0.0209 (2.1%)	0.00746 (0.75%)	0.091 (9.1%)	0.248 (25%)
39	XP_027120795.1	CaChi21_Chr3e	Plastid	0.114 (11%)	0.0122 (1.2%)	0.00316 (0.32%)	0.0292 (2.9%)	0.0488 (4.9%)	0.0229 (2.3%)	0.111 (11%)	0.00692 (0.69%)	0.0102 (1%)	0.0747 (7.5%)	0.097 (9.7%)	0.00536 (0.54%)	0.431 (43%)	0.034 (3.4%)
40	XP_027122875.1	CaChi37_Chr4c	Extracel	0.126 (13%)	0.0406 (4.1%)	0.0119 (1.2%)	0.0102 (1%)	0.0227 (2.3%)	0.00993 (0.99%)	0.541 (54%)	0.0141 (1.4%)	0.0627 (6.3%)	0.037 (3.7%)	0.0122 (1.2%)	0.0237 (2.4%)	0.0345 (3.4%)	0.0538 (5.4%)
41	XP_027122876.1	CaChi37_Chr4c	Extracel	0.0401 (4%)	0.0779 (7.8%)	0.00396 (0.4%)	0.00402 (0.4%)	0.0124 (1.2%)	0.00408 (0.41%)	0.739 (74%)	0.00369 (0.37%)	0.0227 (2.3%)	0.0169 (1.7%)	0.00971 (0.97%)	0.00514 (0.51%)	0.0219 (2.2%)	0.0384 (3.8%)
42	XP_027122877.1	CaChi37_Chr4c	Extracel	0.0387 (3.9%)	0.0609 (6.1%)	0.00349 (0.35%)	0.00694 (0.69%)	0.0102 (1%)	0.00622 (0.62%)	0.79 (79%)	0.00413 (0.41%)	0.00594 (0.59%)	0.0111 (1.1%)	0.012 (1.2%)	0.00437 (0.44%)	0.0208 (2.1%)	0.025 (2.5%)
43	XP_027125521.1	CaChi38_Chr4e	Extracel	0.0505 (5.1%)	0.0527 (5.3%)	0.00489 (0.49%)	0.00645 (0.64%)	0.0138 (1.4%)	0.00472 (0.47%)	0.754 (75%)	0.00741 (0.74%)	0.0132 (1.3%)	0.0226 (2.3%)	0.0111 (1.1%)	0.00824 (0.82%)	0.0151 (1.5%)	0.035 (3.5%)
44	XP_027125522.1	CaChi38_Chr4e	Extracel	0.0315 (3.2%)	0.126 (13%)	0.00294 (0.29%)	0.00511 (0.51%)	0.00822 (0.82%)	0.00386 (0.39%)	0.745 (74%)	0.00306 (0.31%)	0.00495 (0.5%)	0.00864 (0.86%)	0.0109 (1.1%)	0.00354 (0.35%)	0.0274 (2.7%)	0.0181 (1.8%)
45	XP_027062675.1	CaChi47_Chr5c	Plastid	0.091 (9.1%)	0.0258 (2.6%)	0.00363 (0.36%)	0.0238 (2.4%)	0.0416 (4.2%)	0.0771 (7.7%)	0.135 (14%)	0.0248 (2.5%)	0.0085 (0.85%)	0.0596 (6%)	0.0429 (4.3%)	0.0141 (1.4%)	0.334 (33%)	0.118 (12%)
46	XP_027063379.1	CaChi50_Chr5c	Extracel	0.0633 (6.3%)	0.151 (15%)	0.00522 (0.52%)	0.0216 (2.2%)	0.0306 (3.1%)	0.0188 (1.9%)	0.407 (41%)	0.0141 (1.4%)	0.0145 (1.5%)	0.0327 (3.3%)	0.0463 (4.6%)	0.0142 (1.4%)	0.133 (13%)	0.0477 (4.8%)
47	XP_027063467.1	CaChi45_Chr5c	Extracel	0.0725 (7.2%)	0.0607 (6.1%)	0.00381 (0.38%)	0.00887 (0.89%)	0.0165 (1.6%)	0.0111 (1.1%)	0.622 (62%)	0.00479 (0.48%)	0.00906 (0.91%)	0.0139 (1.4%)	0.0192 (1.9%)	0.00822 (0.82%)	0.0461 (4.6%)	0.103 (10%)
48	XP_027063686.1	CaChi48_Chr5c	Plastid	0.1 (10%)	0.0146 (1.5%)	0.00681 (0.68%)	0.0316 (3.2%)	0.0256 (2.6%)	0.212 (21%)	0.0394 (3.9%)	0.0234 (2.3%)	0.0154 (1.5%)	0.0434 (4.3%)	0.0558 (5.6%)	0.0212 (2.1%)	0.32 (32%)	0.09 (9%)
49	XP_027063723.1	CaChi54_Chr5c	Extracel	0.151 (15%)	0.0451 (4.5%)	0.00532 (0.53%)	0.019 (1.9%)	0.0357 (3.6%)	0.0225 (2.2%)	0.309 (31%)	0.00983 (0.98%)	0.0119 (1.2%)	0.0362 (3.6%)	0.0423 (4.2%)	0.0167 (1.7%)	0.161 (16%)	0.134 (13%)
50	XP_027063803.1	CaChi46_Chr5c	Extracel	0.0908 (9.1%)	0.0339 (3.4%)	0.00218 (0.22%)	0.00414 (0.41%)	0.00803 (0.8%)	0.00534 (0.53%)	0.556 (56%)	0.00161 (0.16%)	0.00274 (0.27%)	0.00339 (0.34%)	0.0108 (1.1%)	0.00752 (0.75%)	0.0217 (2.2%)	0.252 (25%)
51	XP_027063906.1	CaChi49_Chr5c	Extracel	0.0722 (7.2%)	0.0509 (5.1%)	0.00651 (0.65%)	0.0281 (2.8%)	0.0413 (4.1%)	0.0197 (2%)	0.366 (37%)	0.0225 (2.2%)	0.0191 (1.9%)	0.0343 (3.4%)	0.0711 (7.1%)	0.0535 (5.4%)	0.168 (17%)	0.0464 (4.6%)
52	XP_027063994.1	CaChi51_Chr5c	Extracel	0.164 (16%)	0.0519 (5.2%)	0.00457 (0.46%)	0.00767 (0.77%)	0.0174 (1.7%)	0.0118 (1.2%)	0.43 (43%)	0.00801 (0.8%)	0.01 (1%)	0.0191 (1.9%)	0.02 (2%)	0.0333 (3.3%)	0.0629 (6.3%)	0.159 (16%)
53	XP_027064422.1	CaChi39_Chr5c	Plastid	0.0456 (4.6%)	0.0211 (2.1%)	0.00559 (0.56%)	0.0337 (3.4%)	0.0448 (4.5%)	0.174 (17%)	0.0654 (6.5%)	0.0633 (6.3%)	0.0109 (1.1%)	0.061 (6.1%)	0.0387 (3.9%)	0.0117 (1.2%)	0.328 (33%)	0.0963 (9.6%)
54	XP_027064432.1	CaChi40_Chr5c	Plastid	0.0718 (7.2%)	0.0251 (2.5%)	0.00487 (0.49%)	0.0175 (1.8%)	0.041 (4.1%)	0.0342 (3.4%)	0.11 (11%)	0.0262 (2.6%)	0.00817 (0.82%)	0.0481 (4.8%)	0.0222 (2.2%)	0.0128 (1.3%)	0.369 (37%)	0.209 (21%)
55	XP_027064433.1	CaChi41_Chr5c	Plastid	0.0767 (7.7%)	0.0276 (2.8%)	0.00553 (0.55%)	0.0156 (1.6%)	0.0369 (3.7%)	0.0278 (2.8%)	0.154 (15%)	0.0153 (1.5%)	0.00896 (0.9%)	0.0451 (4.5%)	0.0209 (2.1%)	0.016 (1.6%)	0.349 (35%)	0.201 (20%)
56	XP_027064434.1	CaChi42_Chr5c	Plastid	0.147 (15%)	0.0139 (1.4%)	0.00272 (0.27%)	0.0437 (4.4%)	0.0661 (6.6%)	0.0297 (3%)	0.103 (10%)	0.00754 (0.75%)	0.00887 (0.89%)	0.0785 (7.8%)	0.0897 (9%)	0.00567 (0.57%)	0.35 (35%)	0.0539 (5.4%)
57	XP_027064447.1	CaChi43_Chr5c	Extracel	0.151 (15%)	0.0526 (5.3%)	0.00615 (0.62%)	0.0137 (1.4%)	0.0198 (2%)	0.0226 (2.3%)	0.352 (35%)	0.0469 (4.7%)	0.00771 (0.77%)	0.0179 (1.8%)	0.0165 (1.6%)	0.0288 (2.9%)	0.142 (14%)	0.123 (12%)
58	XP_027064449.1	CaChi44_Chr5c	Extracel	0.0502 (5%)	0.0128 (1.3%)	0.00305 (0.3%)	0.00563 (0.56%)	0.0123 (1.2%)	0.0116 (1.2%)	0.521 (52%)	0.00591 (0.59%)	0.00395 (0.4%)	0.00962 (0.96%)	0.0225 (2.2%)	0.0142 (1.4%)	0.259 (26%)	0.0687 (6.9%)
59	XP_027064790.1	CaChi52_Chr5c	Extracel	0.132 (13%)	0.0764 (7.6%)	0.00461 (0.46%)	0.0132 (1.3%)	0.0249 (2.5%)	0.0146 (1.5%)	0.456 (46%)	0.00751 (0.75%)	0.0138 (1.4%)	0.0261 (2.6%)	0.0299 (3%)	0.01 (1%)	0.0837 (8.4%)	0.107 (11%)
60	XP_027064936.1	CaChi53_Chr5c	Extracel	0.208 (21%)	0.0491 (4.9%)	0.00485 (0.48%)	0.0213 (2.1%)	0.034 (3.4%)	0.0181 (1.8%)	0.32 (32%)	0.00873 (0.87%)	0.0106 (1.1%)	0.0282 (2.8%)	0.0598 (6%)	0.015 (1.5%)	0.126 (13%)	0.0968 (9.7%)
61	XP_027061985.1	CaChi55_Chr5e	Plastid	0.0584 (5.8%)	0.0152 (1.5%)	0.00382 (0.38%)	0.0157 (1.6%)	0.0329 (3.3%)	0.0299 (3%)	0.13 (13%)	0.0607 (6.1%)	0.00749 (0.75%)	0.0265 (2.6%)	0.0488 (4.9%)	0.0142 (1.4%)	0.506 (51%)	0.0506 (5.1%)
62	XP_027061993.1	CaChi56_Chr5e	Extracel	0.132 (13%)	0.0658 (6.6%)	0.00732 (0.73%)	0.0172 (1.7%)	0.022 (2.2%)	0.0282 (2.8%)	0.31 (31%)	0.0687 (6.9%)	0.00895 (0.9%)	0.0223 (2.2%)	0.0172 (1.7%)	0.0277 (2.8%)	0.172 (17%)	0.101 (10%)
63	XP_027061995.1	CaChi57_Chr5e	Extracel	0.295 (30%)	0.163 (16%)	0.00405 (0.4%)	0.011 (1.1%)	0.00798 (0.8%)	0.00962 (0.96%)	0.372 (37%)	0.00456 (0.46%)	0.00345 (0.34%)	0.00543 (0.54%)	0.00974 (0.97%)	0.00817 (0.82%)	0.0686 (6.9%)	0.0374 (3.7%)
64	XP_027066318.1	CaChi62_Chr6c	Celwall	0.0905 (9%)	0.384 (38%)	0.0165 (1.6%)	0.0195 (2%)	0.00952 (0.95%)	0.00991 (0.99%)	0.125 (12%)	0.0408 (4.1%)	0.0282 (2.8%)	0.0166 (1.7%)	0.01 (1%)	0.0155 (1.6%)	0.0478 (4.8%)	0.187 (19%)
65	XP_027066547.1	CaChi63_Chr6c	Plastid	0.0276 (2.8%)	0.0127 (1.3%)	0.00129 (0.13%)	0.0102 (1%)	0.00723 (0.72%)	0.0349 (3.5%)	0.00476 (0.48%)	0.411 (41%)	0.0197 (2%)	0.0314 (3.1%)	0.00445 (0.44%)	0.00412 (0.41%)	0.421 (42%)	0.00972 (0.97%)
66	XP_027066590.1	CaChi65_Chr6c	Extracel	0.203 (20%)	0.144 (14%)	0.00211 (0.21%)	0.0079 (0.79%)	0.0286 (2.9%)	0.0118 (1.2%)	0.254 (25%)	0.00736 (0.74%)	0.0337 (3.4%)	0.0325 (3.2%)	0.0125 (1.2%)	0.00396 (0.4%)	0.229 (23%)	0.0301 (3%)
67	XP_027066687.1	CaChi61_Chr6c	Extracel	0.0242 (2.4%)	0.349 (35%)	0.0027 (0.27%)	0.00408 (0.41%)	0.0085 (0.85%)	0.00266 (0.27%)	0.527 (53%)	0.00313 (0.31%)	0.00947 (0.95%)	0.00836 (0.84%)	0.0064 (0.64%)	0.00226 (0.23%)	0.0378 (3.8%)	0.0151 (1.5%)
68	XP_027067386.1	CaChi58_Chr6c	Extracel	0.0359 (3.6%)	0.363 (36%)	0.00313 (0.31%)	0.00493 (0.49%)	0.0106 (1.1%)	0.00349 (0.35%)	0.483 (48%)	0.00341 (0.34%)	0.0103 (1%)	0.0105 (1%)	0.00813 (0.81%)	0.00256 (0.26%)	0.0423 (4.2%)	0.0187 (1.9%)
69	XP_027067391.1	CaChi59_Chr6c	Extracel	0.0277 (2.8%)	0.362 (36%)	0.00304 (0.3%)	0.00481 (0.48%)	0.0112 (1.1%)	0.0031 (0.31%)	0.5 (50%)	0.00321 (0.32%)	0.00856 (0.86%)	0.00972 (0.97%)	0.00899 (0.9%)	0.00243 (0.24%)	0.0397 (4%)	0.0163 (1.6%)
70	XP_027067392.1	CaChi66_Chr6c	Extracel	0.262 (26%)	0.0208 (2.1%)	0.0022 (0.22%)	0.00817 (0.82%)	0.0214 (2.1%)	0.0318 (3.2%)	0.335 (34%)	0.0128 (1.3%)	0.0113 (1.1%)	0.0272 (2.7%)	0.00517 (0.52%)	0.00569 (0.57%)	0.0651 (6.5%)	0.191 (19%)
71	XP_027067393.1	CaChi67_Chr6c	Extracel	0.249 (25%)	0.0296 (3%)	0.00417 (0.42%)	0.0197 (2%)	0.0307 (3.1%)	0.0143 (1.4%)	0.335 (34%)	0.00688 (0.69%)	0.0121 (1.2%)	0.0296 (3%)	0.044 (4.4%)	0.00703 (0.7%)	0.174 (17%)	0.0442 (4.4%)
72	XP_027067394.1	CaChi68_Chr6c	Extracel	0.0402 (4%)	0.0999 (10%)	0.00195 (0.19%)	0.00226 (0.23%)	0.00664 (0.66%)	0.00414 (0.41%)	0.684 (68%)	0.00847 (0.85%)	0.00491 (0.49%)	0.00381 (0.38%)	0.00312 (0.31%)	0.0044 (0.44%)	0.0183 (1.8%)	0.117 (12%)
73	XP_027068281.1	CaChi60_Chr6c	Extracel	0.0612 (6.1%)	0.211 (21%)	0.00362 (0.36%)	0.00734 (0.73%)	0.0192 (1.9%)	0.00464 (0.46%)	0.58 (58%)	0.00388 (0.39%)	0.0115 (1.2%)	0.0103 (1%)	0.0173 (1.7%)	0.00327 (0.33%)	0.0405 (4%)	0.0256 (2.6%)
74	XP_027068696.1	CaChi64_Chr6c	Extracel	0.181 (18%)	0.0778 (7.8%)	0.00225 (0.22%)	0.0128 (1.3%)	0.0444 (4.4%)	0.0206 (2.1%)	0.267 (27%)	0.0096 (0.96%)	0.0217 (2.2%)	0.0422 (4.2%)	0.0218 (2.2%)	0.00464 (0.46%)	0.261 (26%)	0.0337 (3.4%)
75	XP_027069248.1	CaChi74_Chr6e	Plastid	0.176 (18%)	0.0671 (6.7%)	0.00212 (0.21%)	0.0144 (1.4%)	0.0515 (5.1%)	0.0236 (2.4%)	0.18 (18%)	0.00985 (0.98%)	0.0231 (2.3%)	0.0652 (6.5%)	0.0262 (2.6%)	0.00482 (0.48%)	0.328 (33%)	0.0282 (2.8%)
76	XP_027070848.1	CaChi72_Chr6e	Celwall	0.13 (13%)	0.284 (28%)	0.0228 (2.3%)	0.0187 (1.9%)	0.0169 (1.7%)	0.0133 (1.3%)	0.0712 (7.1%)	0.0473 (4.7%)	0.0625 (6.2%)	0.0231 (2.3%)	0.0128 (1.3%)	0.0169 (1.7%)	0.0857 (8.6%)	0.195 (20%)
77	XP_027070849.1	CaChi73_Chr6e	Plastid	0.0361 (3.6%)	0.0127 (1.3%)	0.00207 (0.21%)	0.0146 (1.5%)	0.0125 (1.2%)	0.0362 (3.6%)	0.00752 (0.75%)	0.295 (30%)	0.0261 (2.6%)	0.041 (4.1%)	0.00629 (0.63%)	0.00441 (0.44%)	0.49 (49%)	0.0157 (1.6%)
78	XP_027070850.1	CaChi70_Chr6e	Extracel	0.0429 (4.3%)	0.175 (18%)	0.00265 (0.26%)	0.00377 (0.38%)	0.0104 (1%)	0.0034 (0.34%)	0.672 (67%)	0.00235 (0.24%)	0.00776 (0.78%)	0.00485 (0.48%)	0.00834 (0.83%)	0.00224 (0.22%)	0.0267 (2.7%)	0.0376 (3.8%)
79	XP_027070851.1	CaChi71_Chr6e	Extracel	0.0485 (4.9%)	0.307 (31%)	0.00276 (0.28%)	0.00462 (0.46%)	0.00854 (0.85%)	0.00314 (0.31%)	0.544 (54%)	0.00314 (0.31%)	0.00687 (0.69%)	0.0082 (0.82%)	0.00817 (0.82%)	0.00252 (0.25%)	0.0342 (3.4%)	0.0191 (1.9%)
80	XP_027071630.1	CaChi69_Chr6e	Extracel	0.0272 (2.7%)	0.35 (35%)	0.0035 (0.35%)	0.00687 (0.69%)	0.0144 (1.4%)	0.0043 (0.43%)	0.476 (48%)	0.00468 (0.47%)	0.0115 (1.2%)	0.0145 (1.5%)	0.0118 (1.2%)	0.00309 (0.31%)	0.0561 (5.6%)	0.0157 (1.6%)
81	XP_027071631.1	CaChi76_Chr6e	Celmemb	0.462 (46%)	0.0124 (1.2%)	0.00145 (0.14%)	0.00511 (0.51%)	0.0125 (1.2%)	0.0178 (1.8%)	0.278 (28%)	0.0073 (0.73%)	0.0073 (0.73%)	0.0151 (1.5%)	0.00301 (0.3%)	0.00351 (0.35%)	0.0333 (3.3%)	0.142 (14%)
82	XP_027071632.1	CaChi77_Chr6e	Extracel	0.0436 (4.4%)	0.0761 (7.6%)	0.00256 (0.26%)	0.00255 (0.26%)	0.00482 (0.48%)	0.00852 (0.85%)	0.446 (45%)	0.0201 (2%)	0.00435 (0.43%)	0.0033 (0.33%)	0.0018 (0.18%)	0.00514 (0.51%)	0.0107 (1.1%)	0.371 (37%)
83	XP_027072825.1	CaChi75_Chr6e	Plastid	0.174 (17%)	0.0699 (7%)	0.00216 (0.22%)	0.0132 (1.3%)	0.0363 (3.6%)	0.0158 (1.6%)	0.193 (19%)	0.00728 (0.73%)	0.0244 (2.4%)	0.0414 (4.1%)	0.0262 (2.6%)	0.00418 (0.42%)	0.359 (36%)	0.0328 (3.3%)
84	XP_027085066.1	CaChi85_Chr8c	Celmemb	0.379 (38%)	0.0363 (3.6%)	0.00424 (0.42%)	0.0285 (2.8%)	0.041 (4.1%)	0.0149 (1.5%)	0.258 (26%)	0.0128 (1.3%)	0.0117 (1.2%)	0.052 (5.2%)	0.0318 (3.2%)	0.00772 (0.77%)	0.0889 (8.9%)	0.0335 (3.4%)
85	XP_027081129.1	CaChi87_Chr8e	Celmemb	0.331 (33%)	0.0311 (3.1%)	0.00339 (0.34%)	0.0211 (2.1%)	0.0248 (2.5%)	0.0191 (1.9%)	0.273 (27%)	0.0137 (1.4%)	0.00968 (0.97%)	0.0406 (4.1%)	0.0363 (3.6%)	0.00673 (0.67%)	0.144 (14%)	0.0444 (4.4%)
Prediction approach followed: Dipeptide composition (Dipep)
	Sequence_id	Code	Prediction	Celmemb	Celwall	Cyto.Golgi	Cyto.Nucl	Cyto	Endoplasm	Extracel	Golgi	Mito.Plastid	Mito	Nucl	Peroxi	Plastid	Vacu
1	XP_027101723.1	CaChi109_Chr0	Plastid	0.114 (11%)	0.0284 (2.8%)	0.00663 (0.66%)	0.0219 (2.2%)	0.0328 (3.3%)	0.0949 (9.5%)	0.109 (11%)	0.0224 (2.2%)	0.0174 (1.7%)	0.0291 (2.9%)	0.0378 (3.8%)	0.0207 (2.1%)	0.432 (43%)	0.0333 (3.3%)
2	XP_027101733.1	CaChi107_Chr0	Extracel	0.0355 (3.6%)	0.0293 (2.9%)	0.0147 (1.5%)	0.042 (4.2%)	0.0431 (4.3%)	0.0416 (4.2%)	0.419 (42%)	0.0208 (2.1%)	0.0132 (1.3%)	0.0528 (5.3%)	0.106 (11%)	0.0206 (2.1%)	0.0815 (8.2%)	0.0804 (8%)
3	XP_027101737.1	CaChi110_Chr0	Nucl	0.0818 (8.2%)	0.00393 (0.39%)	0.00478 (0.48%)	0.112 (11%)	0.0292 (2.9%)	0.029 (2.9%)	0.0825 (8.2%)	0.00355 (0.36%)	0.00708 (0.71%)	0.0253 (2.5%)	0.464 (46%)	0.0127 (1.3%)	0.119 (12%)	0.0249 (2.5%)
4	XP_027101739.1	CaChi108_Chr0	Extracel	0.0414 (4.1%)	0.0378 (3.8%)	0.00904 (0.9%)	0.0108 (1.1%)	0.0141 (1.4%)	0.0415 (4.2%)	0.543 (54%)	0.0117 (1.2%)	0.00383 (0.38%)	0.0198 (2%)	0.00757 (0.76%)	0.0152 (1.5%)	0.0645 (6.4%)	0.18 (18%)
5	XP_027101769.1	CaChi106_Chr0	Extracel	0.0706 (7.1%)	0.0343 (3.4%)	0.0193 (1.9%)	0.0557 (5.6%)	0.036 (3.6%)	0.0816 (8.2%)	0.253 (25%)	0.04 (4%)	0.0136 (1.4%)	0.059 (5.9%)	0.0764 (7.6%)	0.0427 (4.3%)	0.113 (11%)	0.105 (10%)
6	XP_027095332.1	CaChi100_Chr11c	Extracel	0.0516 (5.2%)	0.0838 (8.4%)	0.00418 (0.42%)	0.00729 (0.73%)	0.0197 (2%)	0.0108 (1.1%)	0.561 (56%)	0.00793 (0.79%)	0.00827 (0.83%)	0.0106 (1.1%)	0.00828 (0.83%)	0.0056 (0.56%)	0.0476 (4.8%)	0.173 (17%)
7	XP_027095365.1	CaChi92_Chr11c	Plastid	0.119 (12%)	0.00275 (0.27%)	0.0119 (1.2%)	0.0061 (0.61%)	0.0388 (3.9%)	0.251 (25%)	0.00734 (0.73%)	0.0341 (3.4%)	0.00989 (0.99%)	0.0234 (2.3%)	0.0506 (5.1%)	0.016 (1.6%)	0.373 (37%)	0.0567 (5.7%)
8	XP_027095393.1	CaChi97_Chr11c	Plastid	0.119 (12%)	0.00275 (0.27%)	0.0119 (1.2%)	0.0061 (0.61%)	0.0388 (3.9%)	0.251 (25%)	0.00734 (0.73%)	0.0341 (3.4%)	0.00989 (0.99%)	0.0234 (2.3%)	0.0506 (5.1%)	0.016 (1.6%)	0.373 (37%)	0.0567 (5.7%)
9	XP_027095434.1	CaChi93_Chr11c	Plastid	0.122 (12%)	0.00274 (0.27%)	0.01 (1%)	0.00593 (0.59%)	0.0399 (4%)	0.236 (24%)	0.00784 (0.78%)	0.0277 (2.8%)	0.00955 (0.96%)	0.0259 (2.6%)	0.0486 (4.9%)	0.0194 (1.9%)	0.387 (39%)	0.0584 (5.8%)
10	XP_027096458.1	CaChi99_Chr11c	Extracel	0.00904 (0.9%)	0.132 (13%)	0.00181 (0.18%)	0.00238 (0.24%)	0.00168 (0.17%)	0.00184 (0.18%)	0.826 (83%)	0.000603 (0.06%)	0.00151 (0.15%)	0.00125 (0.12%)	0.00115 (0.12%)	0.0026 (0.26%)	0.0029 (0.29%)	0.0154 (1.5%)
11	XP_027096545.1	CaChi98_Chr11c	Extracel	0.103 (10%)	0.0295 (2.9%)	0.00928 (0.93%)	0.0242 (2.4%)	0.023 (2.3%)	0.0747 (7.5%)	0.228 (23%)	0.016 (1.6%)	0.0198 (2%)	0.0534 (5.3%)	0.019 (1.9%)	0.027 (2.7%)	0.168 (17%)	0.205 (20%)
12	XP_027097312.1	CaChi91_Chr11c	Plastid	0.042 (4.2%)	0.00128 (0.13%)	0.00116 (0.12%)	0.0123 (1.2%)	0.0132 (1.3%)	0.152 (15%)	0.00404 (0.4%)	0.0065 (0.65%)	0.00396 (0.4%)	0.017 (1.7%)	0.0681 (6.8%)	0.00542 (0.54%)	0.654 (65%)	0.0188 (1.9%)
13	XP_027097402.1	CaChi90_Chr11c	Endoplasm	0.0464 (4.6%)	0.00297 (0.3%)	0.00257 (0.26%)	0.0124 (1.2%)	0.0163 (1.6%)	0.43 (43%)	0.00503 (0.5%)	0.0239 (2.4%)	0.00385 (0.38%)	0.016 (1.6%)	0.0575 (5.8%)	0.011 (1.1%)	0.333 (33%)	0.0391 (3.9%)
14	XP_027097507.1	CaChi94_Chr11c	Plastid	0.0793 (7.9%)	0.00262 (0.26%)	0.00961 (0.96%)	0.00648 (0.65%)	0.0377 (3.8%)	0.235 (24%)	0.00601 (0.6%)	0.0245 (2.4%)	0.00892 (0.89%)	0.0233 (2.3%)	0.0418 (4.2%)	0.0154 (1.5%)	0.463 (46%)	0.0457 (4.6%)
15	XP_027097508.1	CaChi95_Chr11c	Plastid	0.0972 (9.7%)	0.00609 (0.61%)	0.0148 (1.5%)	0.00636 (0.64%)	0.0623 (6.2%)	0.224 (22%)	0.00988 (0.99%)	0.0652 (6.5%)	0.0112 (1.1%)	0.0282 (2.8%)	0.0856 (8.6%)	0.0202 (2%)	0.292 (29%)	0.0773 (7.7%)
16	XP_027097513.1	CaChi96_Chr11c	Plastid	0.135 (14%)	0.00334 (0.33%)	0.0129 (1.3%)	0.00491 (0.49%)	0.0363 (3.6%)	0.233 (23%)	0.0093 (0.93%)	0.0393 (3.9%)	0.00899 (0.9%)	0.0269 (2.7%)	0.0415 (4.2%)	0.0171 (1.7%)	0.371 (37%)	0.0607 (6.1%)
17	XP_027098000.1	CaChi89_Chr11c	Plastid	0.0868 (8.7%)	0.00898 (0.9%)	0.00559 (0.56%)	0.0161 (1.6%)	0.0735 (7.4%)	0.0954 (9.5%)	0.0459 (4.6%)	0.00804 (0.8%)	0.00861 (0.86%)	0.0311 (3.1%)	0.0406 (4.1%)	0.0219 (2.2%)	0.442 (44%)	0.115 (12%)
18	XP_027098235.1	CaChi104_Chr11e	Extracel	0.0429 (4.3%)	0.0914 (9.1%)	0.00438 (0.44%)	0.00736 (0.74%)	0.0209 (2.1%)	0.00887 (0.89%)	0.618 (62%)	0.00632 (0.63%)	0.00834 (0.83%)	0.0138 (1.4%)	0.00834 (0.83%)	0.00571 (0.57%)	0.0399 (4%)	0.123 (12%)
19	XP_027098572.1	CaChi101_Chr11e	Plastid	0.0232 (2.3%)	0.00432 (0.43%)	0.00446 (0.45%)	0.0229 (2.3%)	0.0106 (1.1%)	0.0418 (4.2%)	0.0636 (6.4%)	0.00672 (0.67%)	0.00943 (0.94%)	0.0577 (5.8%)	0.0102 (1%)	0.0152 (1.5%)	0.638 (64%)	0.0921 (9.2%)
20	XP_027100040.1	CaChi102_Chr11e	Plastid	0.0197 (2%)	0.00128 (0.13%)	0.00401 (0.4%)	0.0168 (1.7%)	0.0631 (6.3%)	0.278 (28%)	0.00435 (0.43%)	0.014 (1.4%)	0.00926 (0.93%)	0.0275 (2.8%)	0.0662 (6.6%)	0.00683 (0.68%)	0.473 (47%)	0.0155 (1.6%)
21	XP_027100511.1	CaChi103_Chr11e	Plastid	0.103 (10%)	0.0061 (0.61%)	0.00498 (0.5%)	0.0187 (1.9%)	0.0245 (2.4%)	0.191 (19%)	0.0103 (1%)	0.0487 (4.9%)	0.00466 (0.47%)	0.0179 (1.8%)	0.115 (12%)	0.00661 (0.66%)	0.396 (40%)	0.0521 (5.2%)
22	XP_027107412.1	CaChi1_Chr1c	Celmemb	0.185 (18%)	0.122 (12%)	0.00845 (0.84%)	0.0196 (2%)	0.144 (14%)	0.0619 (6.2%)	0.162 (16%)	0.0164 (1.6%)	0.00859 (0.86%)	0.033 (3.3%)	0.0114 (1.1%)	0.015 (1.5%)	0.13 (13%)	0.0826 (8.3%)
23	XP_027108691.1	CaChi2_Chr1c	Extracel	0.246 (25%)	0.0756 (7.6%)	0.0124 (1.2%)	0.0246 (2.5%)	0.0114 (1.1%)	0.0129 (1.3%)	0.455 (46%)	0.00659 (0.66%)	0.00633 (0.63%)	0.0203 (2%)	0.0313 (3.1%)	0.0126 (1.3%)	0.0538 (5.4%)	0.0315 (3.2%)
24	XP_027088143.1	CaChi3_Chr1e	Extracel	0.336 (34%)	0.0802 (8%)	0.00716 (0.72%)	0.0226 (2.3%)	0.0104 (1%)	0.0136 (1.4%)	0.371 (37%)	0.00778 (0.78%)	0.00639 (0.64%)	0.0153 (1.5%)	0.048 (4.8%)	0.0121 (1.2%)	0.0431 (4.3%)	0.0266 (2.7%)
25	XP_027101941.1	CaChi5_Chr2c	Extracel	0.0199 (2%)	0.105 (10%)	0.00341 (0.34%)	0.00834 (0.83%)	0.0235 (2.4%)	0.00878 (0.88%)	0.653 (65%)	0.00301 (0.3%)	0.00406 (0.41%)	0.0119 (1.2%)	0.00736 (0.74%)	0.00705 (0.7%)	0.026 (2.6%)	0.118 (12%)
26	XP_027102185.1	CaChi6_Chr2c	Extracel	0.0147 (1.5%)	0.105 (10%)	0.0038 (0.38%)	0.00368 (0.37%)	0.0101 (1%)	0.00433 (0.43%)	0.801 (80%)	0.00166 (0.17%)	0.00169 (0.17%)	0.00375 (0.38%)	0.00243 (0.24%)	0.00411 (0.41%)	0.0105 (1%)	0.0324 (3.2%)
27	XP_027103649.1	CaChi4_Chr2c	Extracel	0.0211 (2.1%)	0.0918 (9.2%)	0.00253 (0.25%)	0.00369 (0.37%)	0.0039 (0.39%)	0.00895 (0.9%)	0.81 (81%)	0.00161 (0.16%)	0.00459 (0.46%)	0.00381 (0.38%)	0.00247 (0.25%)	0.00707 (0.71%)	0.00879 (0.88%)	0.0295 (2.9%)
28	XP_027109615.1	CaChi9_Chr2e	Extracel	0.0145 (1.5%)	0.0861 (8.6%)	0.00345 (0.34%)	0.00315 (0.32%)	0.00781 (0.78%)	0.00345 (0.34%)	0.825 (82%)	0.00135 (0.14%)	0.00179 (0.18%)	0.00392 (0.39%)	0.0022 (0.22%)	0.00288 (0.29%)	0.0105 (1%)	0.0342 (3.4%)
29	XP_027109748.1	CaChi8_Chr2e	Extracel	0.021 (2.1%)	0.121 (12%)	0.00304 (0.3%)	0.00678 (0.68%)	0.0164 (1.6%)	0.00603 (0.6%)	0.668 (67%)	0.00234 (0.23%)	0.00292 (0.29%)	0.00901 (0.9%)	0.00582 (0.58%)	0.00595 (0.6%)	0.0223 (2.2%)	0.109 (11%)
30	XP_027110162.1	CaChi7_Chr2e	Extracel	0.021 (2.1%)	0.0779 (7.8%)	0.00247 (0.25%)	0.00373 (0.37%)	0.00387 (0.39%)	0.0091 (0.91%)	0.823 (82%)	0.00144 (0.14%)	0.00424 (0.42%)	0.00427 (0.43%)	0.00256 (0.26%)	0.00685 (0.68%)	0.00952 (0.95%)	0.03 (3%)
31	XP_027115398.1	CaChi10_Chr2e	Plastid	0.166 (17%)	0.00538 (0.54%)	0.00192 (0.19%)	0.0176 (1.8%)	0.025 (2.5%)	0.11 (11%)	0.00227 (0.23%)	0.119 (12%)	0.0199 (2%)	0.0213 (2.1%)	0.0769 (7.7%)	0.0354 (3.5%)	0.328 (33%)	0.071 (7.1%)
32	XP_027117780.1	CaChi18_Chr3c	Extracel	0.0862 (8.6%)	0.0964 (9.6%)	0.011 (1.1%)	0.015 (1.5%)	0.0105 (1%)	0.0196 (2%)	0.524 (52%)	0.0196 (2%)	0.0239 (2.4%)	0.0294 (2.9%)	0.0179 (1.8%)	0.0108 (1.1%)	0.0764 (7.6%)	0.0595 (5.9%)
33	XP_027117782.1	CaChi19_Chr3c	Extracel	0.0466 (4.7%)	0.0981 (9.8%)	0.00541 (0.54%)	0.00569 (0.57%)	0.0039 (0.39%)	0.00654 (0.65%)	0.695 (70%)	0.0047 (0.47%)	0.00619 (0.62%)	0.0138 (1.4%)	0.00484 (0.48%)	0.00578 (0.58%)	0.0335 (3.4%)	0.0695 (7%)
34	XP_027117783.1	CaChi20_Chr3c	Extracel	0.0522 (5.2%)	0.046 (4.6%)	0.00727 (0.73%)	0.0114 (1.1%)	0.0108 (1.1%)	0.0211 (2.1%)	0.637 (64%)	0.0156 (1.6%)	0.0235 (2.4%)	0.0458 (4.6%)	0.0152 (1.5%)	0.0115 (1.2%)	0.0571 (5.7%)	0.046 (4.6%)
35	XP_027118123.1	CaChi11_Chr3c	Extracel	0.0865 (8.6%)	0.0728 (7.3%)	0.0114 (1.1%)	0.0232 (2.3%)	0.0168 (1.7%)	0.0149 (1.5%)	0.592 (59%)	0.00547 (0.55%)	0.0111 (1.1%)	0.0199 (2%)	0.0408 (4.1%)	0.0119 (1.2%)	0.056 (5.6%)	0.0371 (3.7%)
36	XP_027119883.1	CaChi35_Chr3e	Extracel	0.035 (3.5%)	0.0788 (7.9%)	0.00565 (0.56%)	0.00796 (0.8%)	0.00597 (0.6%)	0.0112 (1.1%)	0.702 (70%)	0.00649 (0.65%)	0.0125 (1.2%)	0.0248 (2.5%)	0.00716 (0.72%)	0.00755 (0.76%)	0.0403 (4%)	0.0552 (5.5%)
37	XP_027120242.1	CaChi36_Chr3e	Extracel	0.052 (5.2%)	0.0445 (4.4%)	0.00706 (0.71%)	0.0117 (1.2%)	0.0108 (1.1%)	0.0207 (2.1%)	0.636 (64%)	0.0167 (1.7%)	0.0244 (2.4%)	0.0455 (4.6%)	0.0154 (1.5%)	0.0121 (1.2%)	0.0584 (5.8%)	0.0453 (4.5%)
38	XP_027120271.1	CaChi34_Chr3e	Extracel	0.0598 (6%)	0.13 (13%)	0.0149 (1.5%)	0.0179 (1.8%)	0.0117 (1.2%)	0.0192 (1.9%)	0.496 (50%)	0.0175 (1.8%)	0.0254 (2.5%)	0.0327 (3.3%)	0.0149 (1.5%)	0.0148 (1.5%)	0.0846 (8.5%)	0.0603 (6%)
39	XP_027120795.1	CaChi21_Chr3e	Extracel	0.107 (11%)	0.101 (10%)	0.0105 (1%)	0.018 (1.8%)	0.0119 (1.2%)	0.0129 (1.3%)	0.563 (56%)	0.0051 (0.51%)	0.00864 (0.86%)	0.0191 (1.9%)	0.0339 (3.4%)	0.0109 (1.1%)	0.0635 (6.4%)	0.0352 (3.5%)
40	XP_027122875.1	CaChi37_Chr4c	Celmemb	0.72 (72%)	0.00867 (0.87%)	0.00579 (0.58%)	0.00776 (0.78%)	0.00488 (0.49%)	0.0108 (1.1%)	0.0258 (2.6%)	0.0621 (6.2%)	0.0153 (1.5%)	0.00581 (0.58%)	0.0304 (3%)	0.0158 (1.6%)	0.0274 (2.7%)	0.0594 (5.9%)
41	XP_027122876.1	CaChi37_Chr4c	Extracel	0.223 (22%)	0.0736 (7.4%)	0.0182 (1.8%)	0.0144 (1.4%)	0.016 (1.6%)	0.0335 (3.4%)	0.265 (26%)	0.0549 (5.5%)	0.0605 (6%)	0.0262 (2.6%)	0.0312 (3.1%)	0.0308 (3.1%)	0.0822 (8.2%)	0.0697 (7%)
42	XP_027122877.1	CaChi37_Chr4c	Extracel	0.0295 (2.9%)	0.0667 (6.7%)	0.00172 (0.17%)	0.00257 (0.26%)	0.00188 (0.19%)	0.00885 (0.88%)	0.817 (82%)	0.00519 (0.52%)	0.00343 (0.34%)	0.00231 (0.23%)	0.0027 (0.27%)	0.00537 (0.54%)	0.00978 (0.98%)	0.0427 (4.3%)
43	XP_027125521.1	CaChi38_Chr4e	Celmemb	0.369 (37%)	0.0826 (8.3%)	0.0181 (1.8%)	0.0193 (1.9%)	0.0152 (1.5%)	0.0292 (2.9%)	0.135 (14%)	0.0618 (6.2%)	0.0407 (4.1%)	0.0231 (2.3%)	0.0345 (3.4%)	0.0446 (4.5%)	0.0645 (6.4%)	0.0626 (6.3%)
44	XP_027125522.1	CaChi38_Chr4e	Extracel	0.0183 (1.8%)	0.0942 (9.4%)	0.0019 (0.19%)	0.003 (0.3%)	0.00201 (0.2%)	0.00532 (0.53%)	0.818 (82%)	0.00307 (0.31%)	0.00322 (0.32%)	0.00234 (0.23%)	0.00248 (0.25%)	0.00371 (0.37%)	0.00799 (0.8%)	0.0348 (3.5%)
45	XP_027062675.1	CaChi47_Chr5c	Extracel	0.1 (10%)	0.0184 (1.8%)	0.0167 (1.7%)	0.0279 (2.8%)	0.0145 (1.5%)	0.13 (13%)	0.206 (21%)	0.0354 (3.5%)	0.0186 (1.9%)	0.0506 (5.1%)	0.0443 (4.4%)	0.0512 (5.1%)	0.15 (15%)	0.136 (14%)
46	XP_027063379.1	CaChi50_Chr5c	Extracel	0.0378 (3.8%)	0.0252 (2.5%)	0.0162 (1.6%)	0.0546 (5.5%)	0.0412 (4.1%)	0.0366 (3.7%)	0.378 (38%)	0.0177 (1.8%)	0.0115 (1.2%)	0.0552 (5.5%)	0.162 (16%)	0.0173 (1.7%)	0.0784 (7.8%)	0.0681 (6.8%)
47	XP_027063467.1	CaChi45_Chr5c	Extracel	0.0433 (4.3%)	0.0395 (4%)	0.00823 (0.82%)	0.00922 (0.92%)	0.0169 (1.7%)	0.0569 (5.7%)	0.619 (62%)	0.0134 (1.3%)	0.0121 (1.2%)	0.0175 (1.8%)	0.00844 (0.84%)	0.0223 (2.2%)	0.0501 (5%)	0.0832 (8.3%)
48	XP_027063686.1	CaChi48_Chr5c	Plastid	0.0986 (9.9%)	0.0305 (3%)	0.00622 (0.62%)	0.0214 (2.1%)	0.0271 (2.7%)	0.057 (5.7%)	0.0731 (7.3%)	0.0178 (1.8%)	0.0133 (1.3%)	0.0217 (2.2%)	0.0408 (4.1%)	0.0183 (1.8%)	0.545 (55%)	0.0294 (2.9%)
49	XP_027063723.1	CaChi54_Chr5c	Extracel	0.055 (5.5%)	0.039 (3.9%)	0.00691 (0.69%)	0.00917 (0.92%)	0.0186 (1.9%)	0.0525 (5.2%)	0.453 (45%)	0.0299 (3%)	0.0206 (2.1%)	0.0302 (3%)	0.0131 (1.3%)	0.0226 (2.3%)	0.0762 (7.6%)	0.173 (17%)
50	XP_027063803.1	CaChi46_Chr5c	Extracel	0.0125 (1.2%)	0.0238 (2.4%)	0.0073 (0.73%)	0.0103 (1%)	0.0105 (1%)	0.0225 (2.2%)	0.689 (69%)	0.00618 (0.62%)	0.00201 (0.2%)	0.00841 (0.84%)	0.00471 (0.47%)	0.00644 (0.64%)	0.0371 (3.7%)	0.159 (16%)
51	XP_027063906.1	CaChi49_Chr5c	Extracel	0.119 (12%)	0.0157 (1.6%)	0.0143 (1.4%)	0.0474 (4.7%)	0.0322 (3.2%)	0.113 (11%)	0.244 (24%)	0.027 (2.7%)	0.0132 (1.3%)	0.0567 (5.7%)	0.0696 (7%)	0.0346 (3.5%)	0.118 (12%)	0.0959 (9.6%)
52	XP_027063994.1	CaChi51_Chr5c	Extracel	0.1 (10%)	0.0483 (4.8%)	0.00839 (0.84%)	0.00885 (0.88%)	0.019 (1.9%)	0.0598 (6%)	0.427 (43%)	0.055 (5.5%)	0.0215 (2.2%)	0.0386 (3.9%)	0.0136 (1.4%)	0.0371 (3.7%)	0.0808 (8.1%)	0.0814 (8.1%)
53	XP_027064422.1	CaChi39_Chr5c	Extracel	0.097 (9.7%)	0.0135 (1.4%)	0.0051 (0.51%)	0.0373 (3.7%)	0.0334 (3.3%)	0.144 (14%)	0.25 (25%)	0.0285 (2.8%)	0.00424 (0.42%)	0.0261 (2.6%)	0.0714 (7.1%)	0.00916 (0.92%)	0.205 (20%)	0.0747 (7.5%)
54	XP_027064432.1	CaChi40_Chr5c	Extracel	0.112 (11%)	0.0172 (1.7%)	0.00795 (0.8%)	0.0279 (2.8%)	0.025 (2.5%)	0.164 (16%)	0.255 (26%)	0.0286 (2.9%)	0.00683 (0.68%)	0.0367 (3.7%)	0.0382 (3.8%)	0.0226 (2.3%)	0.163 (16%)	0.096 (9.6%)
55	XP_027064433.1	CaChi41_Chr5c	Extracel	0.0932 (9.3%)	0.0226 (2.3%)	0.00796 (0.8%)	0.0265 (2.6%)	0.0342 (3.4%)	0.124 (12%)	0.338 (34%)	0.0213 (2.1%)	0.00869 (0.87%)	0.0326 (3.3%)	0.033 (3.3%)	0.0282 (2.8%)	0.143 (14%)	0.0862 (8.6%)
56	XP_027064434.1	CaChi42_Chr5c	Plastid	0.0698 (7%)	0.00961 (0.96%)	0.00144 (0.14%)	0.0265 (2.6%)	0.0279 (2.8%)	0.0205 (2.1%)	0.22 (22%)	0.00262 (0.26%)	0.00378 (0.38%)	0.0831 (8.3%)	0.0496 (5%)	0.00395 (0.4%)	0.463 (46%)	0.0183 (1.8%)
57	XP_027064447.1	CaChi43_Chr5c	Extracel	0.138 (14%)	0.0151 (1.5%)	0.00731 (0.73%)	0.0142 (1.4%)	0.015 (1.5%)	0.16 (16%)	0.227 (23%)	0.0109 (1.1%)	0.00808 (0.81%)	0.0283 (2.8%)	0.0251 (2.5%)	0.0165 (1.6%)	0.169 (17%)	0.166 (17%)
58	XP_027064449.1	CaChi44_Chr5c	Extracel	0.208 (21%)	0.021 (2.1%)	0.00685 (0.68%)	0.0158 (1.6%)	0.0649 (6.5%)	0.153 (15%)	0.26 (26%)	0.0248 (2.5%)	0.0104 (1%)	0.0206 (2.1%)	0.019 (1.9%)	0.0151 (1.5%)	0.0961 (9.6%)	0.0855 (8.6%)
59	XP_027064790.1	CaChi52_Chr5c	Extracel	0.0455 (4.6%)	0.0544 (5.4%)	0.00545 (0.55%)	0.0074 (0.74%)	0.0125 (1.2%)	0.054 (5.4%)	0.519 (52%)	0.0322 (3.2%)	0.0215 (2.2%)	0.0223 (2.2%)	0.0113 (1.1%)	0.015 (1.5%)	0.066 (6.6%)	0.133 (13%)
60	XP_027064936.1	CaChi53_Chr5c	Extracel	0.0422 (4.2%)	0.0543 (5.4%)	0.00988 (0.99%)	0.0219 (2.2%)	0.0226 (2.3%)	0.051 (5.1%)	0.479 (48%)	0.0232 (2.3%)	0.0104 (1%)	0.0187 (1.9%)	0.021 (2.1%)	0.022 (2.2%)	0.0688 (6.9%)	0.155 (16%)
61	XP_027061985.1	CaChi55_Chr5e	Extracel	0.16 (16%)	0.0182 (1.8%)	0.00751 (0.75%)	0.0133 (1.3%)	0.0146 (1.5%)	0.208 (21%)	0.358 (36%)	0.0323 (3.2%)	0.00705 (0.7%)	0.0182 (1.8%)	0.00954 (0.95%)	0.0147 (1.5%)	0.0951 (9.5%)	0.0429 (4.3%)
62	XP_027061993.1	CaChi56_Chr5e	Endoplasm	0.161 (16%)	0.00987 (0.99%)	0.00633 (0.63%)	0.0165 (1.6%)	0.0138 (1.4%)	0.233 (23%)	0.159 (16%)	0.0106 (1.1%)	0.00601 (0.6%)	0.027 (2.7%)	0.0245 (2.4%)	0.0154 (1.5%)	0.22 (22%)	0.0967 (9.7%)
63	XP_027061995.1	CaChi57_Chr5e	Extracel	0.164 (16%)	0.0396 (4%)	0.0164 (1.6%)	0.0336 (3.4%)	0.028 (2.8%)	0.0431 (4.3%)	0.366 (37%)	0.0125 (1.2%)	0.00669 (0.67%)	0.00887 (0.89%)	0.0621 (6.2%)	0.0141 (1.4%)	0.0796 (8%)	0.125 (12%)
64	XP_027066318.1	CaChi62_Chr6c	Celmemb	0.823 (82%)	0.00352 (0.35%)	0.0032 (0.32%)	0.00267 (0.27%)	0.00249 (0.25%)	0.00553 (0.55%)	0.00203 (0.2%)	0.0113 (1.1%)	0.00149 (0.15%)	0.00653 (0.65%)	0.00288 (0.29%)	0.00582 (0.58%)	0.0304 (3%)	0.0988 (9.9%)
65	XP_027066547.1	CaChi63_Chr6c	Celmemb	0.715 (72%)	0.00383 (0.38%)	0.00353 (0.35%)	0.00197 (0.2%)	0.00614 (0.61%)	0.05 (5%)	0.000983 (0.098%)	0.0199 (2%)	0.00502 (0.5%)	0.034 (3.4%)	0.00394 (0.39%)	0.00503 (0.5%)	0.11 (11%)	0.0404 (4%)
66	XP_027066590.1	CaChi65_Chr6c	Mito	0.133 (13%)	0.0339 (3.4%)	0.00332 (0.33%)	0.00426 (0.43%)	0.0131 (1.3%)	0.0195 (2%)	0.0312 (3.1%)	0.0128 (1.3%)	0.0211 (2.1%)	0.341 (34%)	0.0069 (0.69%)	0.0103 (1%)	0.265 (26%)	0.104 (10%)
67	XP_027066687.1	CaChi61_Chr6c	Extracel	0.182 (18%)	0.142 (14%)	0.0118 (1.2%)	0.00931 (0.93%)	0.0197 (2%)	0.00763 (0.76%)	0.28 (28%)	0.0251 (2.5%)	0.0206 (2.1%)	0.101 (10%)	0.013 (1.3%)	0.0231 (2.3%)	0.103 (10%)	0.062 (6.2%)
68	XP_027067386.1	CaChi58_Chr6c	Extracel	0.179 (18%)	0.212 (21%)	0.0164 (1.6%)	0.00794 (0.79%)	0.0145 (1.5%)	0.00773 (0.77%)	0.324 (32%)	0.0198 (2%)	0.0221 (2.2%)	0.0511 (5.1%)	0.0114 (1.1%)	0.0211 (2.1%)	0.06 (6%)	0.052 (5.2%)
69	XP_027067391.1	CaChi59_Chr6c	Extracel	0.176 (18%)	0.165 (16%)	0.0134 (1.3%)	0.00903 (0.9%)	0.0142 (1.4%)	0.00649 (0.65%)	0.394 (39%)	0.0198 (2%)	0.0165 (1.6%)	0.0443 (4.4%)	0.00942 (0.94%)	0.0187 (1.9%)	0.0633 (6.3%)	0.0497 (5%)
70	XP_027067392.1	CaChi66_Chr6c	Celmemb	0.527 (53%)	0.0186 (1.9%)	0.000842 (0.084%)	0.00151 (0.15%)	0.00697 (0.7%)	0.0185 (1.8%)	0.0124 (1.2%)	0.00428 (0.43%)	0.0138 (1.4%)	0.103 (10%)	0.00169 (0.17%)	0.00421 (0.42%)	0.238 (24%)	0.0492 (4.9%)
71	XP_027067393.1	CaChi67_Chr6c	Celmemb	0.842 (84%)	0.00406 (0.41%)	0.00202 (0.2%)	0.00129 (0.13%)	0.00347 (0.35%)	0.00305 (0.3%)	0.0473 (4.7%)	0.0131 (1.3%)	0.00134 (0.13%)	0.0123 (1.2%)	0.00627 (0.63%)	0.00363 (0.36%)	0.044 (4.4%)	0.0158 (1.6%)
72	XP_027067394.1	CaChi68_Chr6c	Vacu	0.185 (18%)	0.0193 (1.9%)	0.0107 (1.1%)	0.00743 (0.74%)	0.0135 (1.4%)	0.017 (1.7%)	0.0828 (8.3%)	0.0584 (5.8%)	0.0116 (1.2%)	0.0309 (3.1%)	0.00503 (0.5%)	0.0382 (3.8%)	0.0775 (7.8%)	0.443 (44%)
73	XP_027068281.1	CaChi60_Chr6c	Extracel	0.279 (28%)	0.0852 (8.5%)	0.00669 (0.67%)	0.00811 (0.81%)	0.0166 (1.7%)	0.00349 (0.35%)	0.388 (39%)	0.0109 (1.1%)	0.00678 (0.68%)	0.0188 (1.9%)	0.00731 (0.73%)	0.017 (1.7%)	0.055 (5.5%)	0.0968 (9.7%)
74	XP_027068696.1	CaChi64_Chr6c	Plastid	0.0929 (9.3%)	0.0221 (2.2%)	0.00194 (0.19%)	0.00258 (0.26%)	0.00685 (0.68%)	0.021 (2.1%)	0.0133 (1.3%)	0.0191 (1.9%)	0.0169 (1.7%)	0.275 (28%)	0.0032 (0.32%)	0.00983 (0.98%)	0.441 (44%)	0.0737 (7.4%)
75	XP_027069248.1	CaChi74_Chr6e	Plastid	0.0711 (7.1%)	0.0235 (2.4%)	0.00192 (0.19%)	0.00226 (0.23%)	0.00619 (0.62%)	0.0167 (1.7%)	0.015 (1.5%)	0.0225 (2.2%)	0.015 (1.5%)	0.368 (37%)	0.00276 (0.28%)	0.00888 (0.89%)	0.4 (40%)	0.046 (4.6%)
76	XP_027070848.1	CaChi72_Chr6e	Celmemb	0.728 (73%)	0.0032 (0.32%)	0.00636 (0.64%)	0.00406 (0.41%)	0.00461 (0.46%)	0.00902 (0.9%)	0.0021 (0.21%)	0.0223 (2.2%)	0.00369 (0.37%)	0.0108 (1.1%)	0.00656 (0.66%)	0.00885 (0.88%)	0.055 (5.5%)	0.136 (14%)
77	XP_027070849.1	CaChi73_Chr6e	Celmemb	0.551 (55%)	0.00473 (0.47%)	0.00532 (0.53%)	0.00325 (0.32%)	0.0126 (1.3%)	0.0419 (4.2%)	0.00146 (0.15%)	0.0226 (2.3%)	0.00892 (0.89%)	0.0439 (4.4%)	0.00864 (0.86%)	0.0055 (0.55%)	0.222 (22%)	0.0684 (6.8%)
78	XP_027070850.1	CaChi70_Chr6e	Extracel	0.209 (21%)	0.0858 (8.6%)	0.00441 (0.44%)	0.00584 (0.58%)	0.0163 (1.6%)	0.00329 (0.33%)	0.481 (48%)	0.00654 (0.65%)	0.00534 (0.53%)	0.0131 (1.3%)	0.00454 (0.45%)	0.0118 (1.2%)	0.0573 (5.7%)	0.0956 (9.6%)
79	XP_027070851.1	CaChi71_Chr6e	Extracel	0.273 (27%)	0.163 (16%)	0.00834 (0.83%)	0.00616 (0.62%)	0.00838 (0.84%)	0.00488 (0.49%)	0.352 (35%)	0.0158 (1.6%)	0.00994 (0.99%)	0.0338 (3.4%)	0.00618 (0.62%)	0.0133 (1.3%)	0.0494 (4.9%)	0.0562 (5.6%)
80	XP_027071630.1	CaChi69_Chr6e	Extracel	0.183 (18%)	0.177 (18%)	0.015 (1.5%)	0.00982 (0.98%)	0.016 (1.6%)	0.00835 (0.84%)	0.32 (32%)	0.0216 (2.2%)	0.0205 (2.1%)	0.0735 (7.4%)	0.0111 (1.1%)	0.0208 (2.1%)	0.0768 (7.7%)	0.0461 (4.6%)
81	XP_027071631.1	CaChi76_Chr6e	Celmemb	0.603 (60%)	0.0161 (1.6%)	0.000795 (0.08%)	0.00141 (0.14%)	0.00739 (0.74%)	0.0122 (1.2%)	0.00993 (0.99%)	0.00376 (0.38%)	0.00816 (0.82%)	0.116 (12%)	0.00166 (0.17%)	0.00279 (0.28%)	0.164 (16%)	0.0524 (5.2%)
82	XP_027071632.1	CaChi77_Chr6e	Vacu	0.163 (16%)	0.00624 (0.62%)	0.00484 (0.48%)	0.00356 (0.36%)	0.00495 (0.5%)	0.0165 (1.6%)	0.0315 (3.2%)	0.0576 (5.8%)	0.00508 (0.51%)	0.0155 (1.6%)	0.00195 (0.19%)	0.0213 (2.1%)	0.0412 (4.1%)	0.627 (63%)
83	XP_027072825.1	CaChi75_Chr6e	Plastid	0.156 (16%)	0.045 (4.5%)	0.00455 (0.46%)	0.00545 (0.55%)	0.0113 (1.1%)	0.0247 (2.5%)	0.0415 (4.2%)	0.0134 (1.3%)	0.0239 (2.4%)	0.234 (23%)	0.00738 (0.74%)	0.0111 (1.1%)	0.329 (33%)	0.0923 (9.2%)
84	XP_027085066.1	CaChi85_Chr8c	Extracel	0.0392 (3.9%)	0.0439 (4.4%)	0.00274 (0.27%)	0.0152 (1.5%)	0.0708 (7.1%)	0.00909 (0.91%)	0.577 (58%)	0.00459 (0.46%)	0.00923 (0.92%)	0.0692 (6.9%)	0.0114 (1.1%)	0.0154 (1.5%)	0.0758 (7.6%)	0.056 (5.6%)
85	XP_027081129.1	CaChi87_Chr8e	Extracel	0.0573 (5.7%)	0.0257 (2.6%)	0.00298 (0.3%)	0.0173 (1.7%)	0.0568 (5.7%)	0.0128 (1.3%)	0.335 (34%)	0.00962 (0.96%)	0.00823 (0.82%)	0.141 (14%)	0.0544 (5.4%)	0.0083 (0.83%)	0.212 (21%)	0.0593 (5.9%)
Prediction approach followed: Hybrid PseAAC, NCC and Dipep (PseAACNCCDipep)
	Sequence_id	Code	Prediction	Celmemb	Celwall	Cyto.Golgi	Cyto.Nucl	Cyto	Endoplasm	Extracel	Golgi	Mito.Plastid	Mito	Nucl	Peroxi	Plastid	Vacu
1	XP_027101723.1	CaChi109_Chr0	Extracel	0.0471 (4.7%)	0.0172 (1.7%)	0.00283 (0.28%)	0.00183 (0.18%)	0.00884 (0.88%)	0.0586 (5.9%)	0.448 (45%)	0.0321 (3.2%)	0.0403 (4%)	0.0679 (6.8%)	0.00566 (0.57%)	0.00373 (0.37%)	0.0847 (8.5%)	0.181 (18%)
2	XP_027101733.1	CaChi107_Chr0	Extracel	0.0222 (2.2%)	0.0228 (2.3%)	0.0035 (0.35%)	0.00711 (0.71%)	0.00504 (0.5%)	0.0562 (5.6%)	0.302 (30%)	0.242 (24%)	0.0784 (7.8%)	0.118 (12%)	0.00525 (0.52%)	0.0128 (1.3%)	0.0237 (2.4%)	0.1 (10%)
3	XP_027101737.1	CaChi110_Chr0	Nucl	0.0518 (5.2%)	0.00144 (0.14%)	0.0212 (2.1%)	0.0811 (8.1%)	0.0179 (1.8%)	0.00698 (0.7%)	0.00331 (0.33%)	0.0503 (5%)	0.0311 (3.1%)	0.0679 (6.8%)	0.607 (61%)	0.0142 (1.4%)	0.0325 (3.2%)	0.0134 (1.3%)
4	XP_027101739.1	CaChi108_Chr0	Extracel	0.125 (12%)	0.149 (15%)	0.00303 (0.3%)	0.00205 (0.2%)	0.00727 (0.73%)	0.0175 (1.8%)	0.407 (41%)	0.00987 (0.99%)	0.00276 (0.28%)	0.0284 (2.8%)	0.00319 (0.32%)	0.00228 (0.23%)	0.0123 (1.2%)	0.23 (23%)
5	XP_027101769.1	CaChi106_Chr0	Extracel	0.0719 (7.2%)	0.00707 (0.71%)	0.00557 (0.56%)	0.00985 (0.98%)	0.00948 (0.95%)	0.0451 (4.5%)	0.247 (25%)	0.0908 (9.1%)	0.0958 (9.6%)	0.179 (18%)	0.00971 (0.97%)	0.0246 (2.5%)	0.101 (10%)	0.103 (10%)
6	XP_027095332.1	CaChi100_Chr11c	Extracel	0.0223 (2.2%)	0.16 (16%)	0.00237 (0.24%)	0.0033 (0.33%)	0.00986 (0.99%)	0.0699 (7%)	0.566 (57%)	0.0149 (1.5%)	0.0067 (0.67%)	0.012 (1.2%)	0.00326 (0.33%)	0.00251 (0.25%)	0.0158 (1.6%)	0.111 (11%)
7	XP_027095365.1	CaChi92_Chr11c	Endoplasm	0.172 (17%)	0.021 (2.1%)	0.00143 (0.14%)	0.00104 (0.1%)	0.00648 (0.65%)	0.315 (32%)	0.197 (20%)	0.0241 (2.4%)	0.013 (1.3%)	0.0262 (2.6%)	0.00298 (0.3%)	0.00463 (0.46%)	0.047 (4.7%)	0.168 (17%)
8	XP_027095393.1	CaChi97_Chr11c	Endoplasm	0.172 (17%)	0.021 (2.1%)	0.00143 (0.14%)	0.00104 (0.1%)	0.00648 (0.65%)	0.315 (32%)	0.197 (20%)	0.0241 (2.4%)	0.013 (1.3%)	0.0262 (2.6%)	0.00298 (0.3%)	0.00463 (0.46%)	0.047 (4.7%)	0.168 (17%)
9	XP_027095434.1	CaChi93_Chr11c	Endoplasm	0.188 (19%)	0.0212 (2.1%)	0.00142 (0.14%)	0.00103 (0.1%)	0.00622 (0.62%)	0.286 (29%)	0.205 (20%)	0.0227 (2.3%)	0.0125 (1.2%)	0.0261 (2.6%)	0.00301 (0.3%)	0.00459 (0.46%)	0.0469 (4.7%)	0.175 (18%)
10	XP_027096458.1	CaChi99_Chr11c	Extracel	0.004 (0.4%)	0.235 (24%)	0.000521 (0.052%)	0.000317 (0.032%)	0.00699 (0.7%)	0.00884 (0.88%)	0.645 (64%)	0.00045 (0.045%)	0.00498 (0.5%)	0.00465 (0.46%)	0.00128 (0.13%)	0.000728 (0.073%)	0.00271 (0.27%)	0.0845 (8.5%)
11	XP_027096545.1	CaChi98_Chr11c	Extracel	0.127 (13%)	0.0403 (4%)	0.00142 (0.14%)	0.00186 (0.19%)	0.00397 (0.4%)	0.04 (4%)	0.498 (50%)	0.0107 (1.1%)	0.00237 (0.24%)	0.016 (1.6%)	0.00456 (0.46%)	0.00186 (0.19%)	0.0148 (1.5%)	0.237 (24%)
12	XP_027097312.1	CaChi91_Chr11c	Celmemb	0.234 (23%)	0.0139 (1.4%)	0.00552 (0.55%)	0.00402 (0.4%)	0.0178 (1.8%)	0.149 (15%)	0.11 (11%)	0.0133 (1.3%)	0.0102 (1%)	0.0308 (3.1%)	0.013 (1.3%)	0.0105 (1%)	0.178 (18%)	0.21 (21%)
13	XP_027097402.1	CaChi90_Chr11c	Vacu	0.187 (19%)	0.0117 (1.2%)	0.00539 (0.54%)	0.00382 (0.38%)	0.0156 (1.6%)	0.188 (19%)	0.124 (12%)	0.0254 (2.5%)	0.00959 (0.96%)	0.0248 (2.5%)	0.0101 (1%)	0.0112 (1.1%)	0.173 (17%)	0.211 (21%)
14	XP_027097507.1	CaChi94_Chr11c	Endoplasm	0.145 (14%)	0.0206 (2.1%)	0.00148 (0.15%)	0.00113 (0.11%)	0.00726 (0.73%)	0.318 (32%)	0.208 (21%)	0.0231 (2.3%)	0.0134 (1.3%)	0.0265 (2.6%)	0.00321 (0.32%)	0.00452 (0.45%)	0.0521 (5.2%)	0.175 (18%)
15	XP_027097508.1	CaChi95_Chr11c	Endoplasm	0.184 (18%)	0.0233 (2.3%)	0.00143 (0.14%)	0.00102 (0.1%)	0.00581 (0.58%)	0.302 (30%)	0.203 (20%)	0.03 (3%)	0.0121 (1.2%)	0.0209 (2.1%)	0.00321 (0.32%)	0.00421 (0.42%)	0.036 (3.6%)	0.173 (17%)
16	XP_027097513.1	CaChi96_Chr11c	Endoplasm	0.185 (18%)	0.0229 (2.3%)	0.00144 (0.14%)	0.000998 (0.1%)	0.00641 (0.64%)	0.292 (29%)	0.209 (21%)	0.0239 (2.4%)	0.0127 (1.3%)	0.0281 (2.8%)	0.00285 (0.29%)	0.00479 (0.48%)	0.0471 (4.7%)	0.163 (16%)
17	XP_027098000.1	CaChi89_Chr11c	Vacu	0.0559 (5.6%)	0.0177 (1.8%)	0.00157 (0.16%)	0.00107 (0.11%)	0.00316 (0.32%)	0.135 (14%)	0.357 (36%)	0.0146 (1.5%)	0.00353 (0.35%)	0.004 (0.4%)	0.00189 (0.19%)	0.00383 (0.38%)	0.0238 (2.4%)	0.377 (38%)
18	XP_027098235.1	CaChi104_Chr11e	Extracel	0.0187 (1.9%)	0.149 (15%)	0.00211 (0.21%)	0.00295 (0.3%)	0.00895 (0.9%)	0.0608 (6.1%)	0.603 (60%)	0.0119 (1.2%)	0.006 (0.6%)	0.011 (1.1%)	0.00293 (0.29%)	0.00213 (0.21%)	0.0141 (1.4%)	0.106 (11%)
19	XP_027098572.1	CaChi101_Chr11e	Extracel	0.0519 (5.2%)	0.0206 (2.1%)	0.00243 (0.24%)	0.00448 (0.45%)	0.00593 (0.59%)	0.0966 (9.7%)	0.562 (56%)	0.0189 (1.9%)	0.00303 (0.3%)	0.0136 (1.4%)	0.00601 (0.6%)	0.00348 (0.35%)	0.0165 (1.6%)	0.195 (20%)
20	XP_027100040.1	CaChi102_Chr11e	Celmemb	0.24 (24%)	0.0219 (2.2%)	0.0044 (0.44%)	0.0028 (0.28%)	0.0116 (1.2%)	0.217 (22%)	0.163 (16%)	0.02 (2%)	0.0159 (1.6%)	0.0371 (3.7%)	0.00887 (0.89%)	0.00864 (0.86%)	0.124 (12%)	0.125 (12%)
21	XP_027100511.1	CaChi103_Chr11e	Vacu	0.186 (19%)	0.0166 (1.7%)	0.00416 (0.42%)	0.00206 (0.21%)	0.00592 (0.59%)	0.188 (19%)	0.181 (18%)	0.0225 (2.2%)	0.00763 (0.76%)	0.0136 (1.4%)	0.00604 (0.6%)	0.00516 (0.52%)	0.0584 (5.8%)	0.302 (30%)
22	XP_027107412.1	CaChi1_Chr1c	Extracel	0.0172 (1.7%)	0.0281 (2.8%)	0.00455 (0.46%)	0.00183 (0.18%)	0.016 (1.6%)	0.231 (23%)	0.426 (43%)	0.0092 (0.92%)	0.00527 (0.53%)	0.0177 (1.8%)	0.00228 (0.23%)	0.0018 (0.18%)	0.0329 (3.3%)	0.206 (21%)
23	XP_027108691.1	CaChi2_Chr1c	Extracel	0.0505 (5.1%)	0.0231 (2.3%)	0.0249 (2.5%)	0.0107 (1.1%)	0.0158 (1.6%)	0.0192 (1.9%)	0.617 (62%)	0.0231 (2.3%)	0.00623 (0.62%)	0.0131 (1.3%)	0.00823 (0.82%)	0.00207 (0.21%)	0.0253 (2.5%)	0.161 (16%)
24	XP_027088143.1	CaChi3_Chr1e	Extracel	0.0457 (4.6%)	0.0175 (1.8%)	0.0307 (3.1%)	0.0112 (1.1%)	0.0159 (1.6%)	0.0216 (2.2%)	0.634 (63%)	0.0272 (2.7%)	0.00688 (0.69%)	0.0145 (1.5%)	0.0104 (1%)	0.00221 (0.22%)	0.025 (2.5%)	0.138 (14%)
25	XP_027101941.1	CaChi5_Chr2c	Extracel	0.00404 (0.4%)	0.0369 (3.7%)	0.000815 (0.082%)	0.00124 (0.12%)	0.00996 (1%)	0.052 (5.2%)	0.581 (58%)	0.00423 (0.42%)	0.00861 (0.86%)	0.0126 (1.3%)	0.00135 (0.14%)	0.00321 (0.32%)	0.0184 (1.8%)	0.266 (27%)
26	XP_027102185.1	CaChi6_Chr2c	Extracel	0.0118 (1.2%)	0.05 (5%)	0.00265 (0.26%)	0.00435 (0.43%)	0.0129 (1.3%)	0.0567 (5.7%)	0.648 (65%)	0.0128 (1.3%)	0.0216 (2.2%)	0.0174 (1.7%)	0.00339 (0.34%)	0.00433 (0.43%)	0.047 (4.7%)	0.107 (11%)
27	XP_027103649.1	CaChi4_Chr2c	Extracel	0.00479 (0.48%)	0.23 (23%)	0.000463 (0.046%)	0.00032 (0.032%)	0.0012 (0.12%)	0.0295 (2.9%)	0.582 (58%)	0.000922 (0.092%)	0.00448 (0.45%)	0.00413 (0.41%)	0.00143 (0.14%)	0.00111 (0.11%)	0.00308 (0.31%)	0.136 (14%)
28	XP_027109615.1	CaChi9_Chr2e	Extracel	0.00694 (0.69%)	0.0466 (4.7%)	0.00214 (0.21%)	0.00329 (0.33%)	0.012 (1.2%)	0.0428 (4.3%)	0.714 (71%)	0.00846 (0.85%)	0.0188 (1.9%)	0.0133 (1.3%)	0.00285 (0.29%)	0.00326 (0.33%)	0.0379 (3.8%)	0.0877 (8.8%)
29	XP_027109748.1	CaChi8_Chr2e	Extracel	0.00258 (0.26%)	0.0421 (4.2%)	0.000711 (0.071%)	0.000759 (0.076%)	0.00478 (0.48%)	0.028 (2.8%)	0.537 (54%)	0.00163 (0.16%)	0.00331 (0.33%)	0.00512 (0.51%)	0.000595 (0.06%)	0.00342 (0.34%)	0.00841 (0.84%)	0.362 (36%)
30	XP_027110162.1	CaChi7_Chr2e	Extracel	0.00552 (0.55%)	0.21 (21%)	0.000386 (0.039%)	0.000276 (0.028%)	0.00137 (0.14%)	0.0274 (2.7%)	0.609 (61%)	0.000902 (0.09%)	0.00388 (0.39%)	0.0032 (0.32%)	0.000777 (0.078%)	0.000989 (0.099%)	0.00258 (0.26%)	0.133 (13%)
31	XP_027115398.1	CaChi10_Chr2e	Golgi	0.086 (8.6%)	0.00101 (0.1%)	0.00506 (0.51%)	0.0583 (5.8%)	0.0524 (5.2%)	0.0546 (5.5%)	0.00121 (0.12%)	0.312 (31%)	0.00429 (0.43%)	0.052 (5.2%)	0.0719 (7.2%)	0.0233 (2.3%)	0.273 (27%)	0.00545 (0.55%)
32	XP_027117780.1	CaChi18_Chr3c	Extracel	0.0116 (1.2%)	0.104 (10%)	0.00475 (0.48%)	0.00427 (0.43%)	0.00458 (0.46%)	0.0159 (1.6%)	0.585 (58%)	0.00733 (0.73%)	0.00223 (0.22%)	0.00541 (0.54%)	0.00455 (0.46%)	0.00126 (0.13%)	0.0144 (1.4%)	0.235 (24%)
33	XP_027117782.1	CaChi19_Chr3c	Extracel	0.00516 (0.52%)	0.0551 (5.5%)	0.0029 (0.29%)	0.000737 (0.074%)	0.0013 (0.13%)	0.00255 (0.26%)	0.858 (86%)	0.00173 (0.17%)	0.000369 (0.037%)	0.00175 (0.18%)	0.000897 (0.09%)	0.00024 (0.024%)	0.00244 (0.24%)	0.0669 (6.7%)
34	XP_027117783.1	CaChi20_Chr3c	Extracel	0.0165 (1.6%)	0.0789 (7.9%)	0.00181 (0.18%)	0.00118 (0.12%)	0.00264 (0.26%)	0.011 (1.1%)	0.814 (81%)	0.00789 (0.79%)	0.000715 (0.072%)	0.00523 (0.52%)	0.00136 (0.14%)	0.00039 (0.039%)	0.00901 (0.9%)	0.0499 (5%)
35	XP_027118123.1	CaChi11_Chr3c	Extracel	0.0368 (3.7%)	0.0342 (3.4%)	0.0241 (2.4%)	0.00562 (0.56%)	0.0143 (1.4%)	0.029 (2.9%)	0.678 (68%)	0.012 (1.2%)	0.00533 (0.53%)	0.0181 (1.8%)	0.0069 (0.69%)	0.00215 (0.22%)	0.015 (1.5%)	0.118 (12%)
36	XP_027119883.1	CaChi35_Chr3e	Extracel	0.00562 (0.56%)	0.0635 (6.4%)	0.00193 (0.19%)	0.000329 (0.033%)	0.00124 (0.12%)	0.00317 (0.32%)	0.863 (86%)	0.00133 (0.13%)	0.000342 (0.034%)	0.00173 (0.17%)	0.000924 (0.092%)	0.000176 (0.018%)	0.00276 (0.28%)	0.0536 (5.4%)
37	XP_027120242.1	CaChi36_Chr3e	Extracel	0.0162 (1.6%)	0.0788 (7.9%)	0.00183 (0.18%)	0.0012 (0.12%)	0.00261 (0.26%)	0.0108 (1.1%)	0.815 (82%)	0.00786 (0.79%)	0.000756 (0.076%)	0.00543 (0.54%)	0.00142 (0.14%)	0.000403 (0.04%)	0.00984 (0.98%)	0.0479 (4.8%)
38	XP_027120271.1	CaChi34_Chr3e	Extracel	0.0175 (1.8%)	0.0914 (9.1%)	0.00404 (0.4%)	0.00281 (0.28%)	0.0047 (0.47%)	0.0168 (1.7%)	0.516 (52%)	0.00555 (0.56%)	0.00331 (0.33%)	0.00442 (0.44%)	0.00315 (0.32%)	0.00137 (0.14%)	0.0141 (1.4%)	0.315 (32%)
39	XP_027120795.1	CaChi21_Chr3e	Extracel	0.026 (2.6%)	0.0264 (2.6%)	0.0249 (2.5%)	0.00437 (0.44%)	0.00713 (0.71%)	0.0181 (1.8%)	0.736 (74%)	0.0078 (0.78%)	0.00365 (0.36%)	0.0124 (1.2%)	0.00458 (0.46%)	0.00184 (0.18%)	0.0103 (1%)	0.117 (12%)
40	XP_027122875.1	CaChi37_Chr4c	Celwall	0.15 (15%)	0.216 (22%)	0.0107 (1.1%)	0.00823 (0.82%)	0.0202 (2%)	0.0325 (3.2%)	0.207 (21%)	0.0273 (2.7%)	0.0465 (4.6%)	0.0228 (2.3%)	0.0163 (1.6%)	0.00982 (0.98%)	0.0845 (8.5%)	0.148 (15%)
41	XP_027122876.1	CaChi37_Chr4c	Vacu	0.0219 (2.2%)	0.0591 (5.9%)	0.00475 (0.48%)	0.00636 (0.64%)	0.0107 (1.1%)	0.0982 (9.8%)	0.164 (16%)	0.0341 (3.4%)	0.0586 (5.9%)	0.103 (10%)	0.0317 (3.2%)	0.00573 (0.57%)	0.195 (20%)	0.206 (21%)
42	XP_027122877.1	CaChi37_Chr4c	Celmemb	0.487 (49%)	0.0595 (5.9%)	0.00139 (0.14%)	0.0025 (0.25%)	0.00683 (0.68%)	0.0268 (2.7%)	0.279 (28%)	0.0303 (3%)	0.00366 (0.37%)	0.0131 (1.3%)	0.00751 (0.75%)	0.00521 (0.52%)	0.0254 (2.5%)	0.0512 (5.1%)
43	XP_027125521.1	CaChi38_Chr4e	Celmemb	0.436 (44%)	0.129 (13%)	0.00435 (0.43%)	0.00503 (0.5%)	0.0209 (2.1%)	0.0363 (3.6%)	0.05 (5%)	0.00704 (0.7%)	0.0924 (9.2%)	0.0468 (4.7%)	0.0183 (1.8%)	0.0074 (0.74%)	0.0359 (3.6%)	0.111 (11%)
44	XP_027125522.1	CaChi38_Chr4e	Extracel	0.00482 (0.48%)	0.239 (24%)	0.000646 (0.065%)	0.000762 (0.076%)	0.0019 (0.19%)	0.0159 (1.6%)	0.617 (62%)	0.00204 (0.2%)	0.0035 (0.35%)	0.00481 (0.48%)	0.00163 (0.16%)	0.00098 (0.098%)	0.00306 (0.31%)	0.104 (10%)
45	XP_027062675.1	CaChi47_Chr5c	Vacu	0.135 (14%)	0.0133 (1.3%)	0.00362 (0.36%)	0.00768 (0.77%)	0.00527 (0.53%)	0.0991 (9.9%)	0.0712 (7.1%)	0.266 (27%)	0.0158 (1.6%)	0.0525 (5.2%)	0.00538 (0.54%)	0.00643 (0.64%)	0.0105 (1%)	0.309 (31%)
46	XP_027063379.1	CaChi50_Chr5c	Extracel	0.0222 (2.2%)	0.0203 (2%)	0.00364 (0.36%)	0.00831 (0.83%)	0.00755 (0.76%)	0.0426 (4.3%)	0.346 (35%)	0.191 (19%)	0.0771 (7.7%)	0.135 (14%)	0.00647 (0.65%)	0.0121 (1.2%)	0.0329 (3.3%)	0.0951 (9.5%)
47	XP_027063467.1	CaChi45_Chr5c	Extracel	0.00626 (0.63%)	0.0844 (8.4%)	0.00158 (0.16%)	0.000516 (0.052%)	0.0019 (0.19%)	0.0248 (2.5%)	0.626 (63%)	0.00728 (0.73%)	0.0114 (1.1%)	0.00641 (0.64%)	0.00123 (0.12%)	0.00248 (0.25%)	0.00683 (0.68%)	0.219 (22%)
48	XP_027063686.1	CaChi48_Chr5c	Extracel	0.0541 (5.4%)	0.0245 (2.4%)	0.00406 (0.41%)	0.00242 (0.24%)	0.0119 (1.2%)	0.055 (5.5%)	0.385 (38%)	0.0578 (5.8%)	0.0376 (3.8%)	0.0834 (8.3%)	0.00684 (0.68%)	0.00446 (0.45%)	0.0667 (6.7%)	0.206 (21%)
49	XP_027063723.1	CaChi54_Chr5c	Extracel	0.00334 (0.33%)	0.0408 (4.1%)	0.00163 (0.16%)	0.000614 (0.061%)	0.00146 (0.15%)	0.02 (2%)	0.699 (70%)	0.0101 (1%)	0.0181 (1.8%)	0.0136 (1.4%)	0.00101 (0.1%)	0.00363 (0.36%)	0.0107 (1.1%)	0.176 (18%)
50	XP_027063803.1	CaChi46_Chr5c	Extracel	0.0391 (3.9%)	0.145 (14%)	0.00364 (0.36%)	0.00213 (0.21%)	0.0103 (1%)	0.0612 (6.1%)	0.449 (45%)	0.00844 (0.84%)	0.00801 (0.8%)	0.0198 (2%)	0.0055 (0.55%)	0.00322 (0.32%)	0.0188 (1.9%)	0.227 (23%)
51	XP_027063906.1	CaChi49_Chr5c	Extracel	0.0273 (2.7%)	0.0108 (1.1%)	0.00548 (0.55%)	0.00423 (0.42%)	0.00456 (0.46%)	0.0303 (3%)	0.546 (55%)	0.0688 (6.9%)	0.101 (10%)	0.0559 (5.6%)	0.00409 (0.41%)	0.0315 (3.2%)	0.0284 (2.8%)	0.0812 (8.1%)
52	XP_027063994.1	CaChi51_Chr5c	Plastid	0.0108 (1.1%)	0.0609 (6.1%)	0.00368 (0.37%)	0.00308 (0.31%)	0.0206 (2.1%)	0.0122 (1.2%)	0.178 (18%)	0.0314 (3.1%)	0.0148 (1.5%)	0.11 (11%)	0.00648 (0.65%)	0.0127 (1.3%)	0.469 (47%)	0.0668 (6.7%)
53	XP_027064422.1	CaChi39_Chr5c	Endoplasm	0.0874 (8.7%)	0.00793 (0.79%)	0.0192 (1.9%)	0.118 (12%)	0.0189 (1.9%)	0.273 (27%)	0.018 (1.8%)	0.0349 (3.5%)	0.00489 (0.49%)	0.0849 (8.5%)	0.023 (2.3%)	0.0311 (3.1%)	0.0587 (5.9%)	0.219 (22%)
54	XP_027064432.1	CaChi40_Chr5c	Extracel	0.0207 (2.1%)	0.121 (12%)	0.00324 (0.32%)	0.00205 (0.2%)	0.00636 (0.64%)	0.042 (4.2%)	0.58 (58%)	0.0075 (0.75%)	0.0152 (1.5%)	0.0584 (5.8%)	0.00272 (0.27%)	0.00357 (0.36%)	0.0299 (3%)	0.107 (11%)
55	XP_027064433.1	CaChi41_Chr5c	Extracel	0.00767 (0.77%)	0.129 (13%)	0.0024 (0.24%)	0.00181 (0.18%)	0.00668 (0.67%)	0.0379 (3.8%)	0.636 (64%)	0.00463 (0.46%)	0.0164 (1.6%)	0.0506 (5.1%)	0.00249 (0.25%)	0.00293 (0.29%)	0.0256 (2.6%)	0.0756 (7.6%)
56	XP_027064434.1	CaChi42_Chr5c	Celmemb	0.451 (45%)	0.0072 (0.72%)	0.019 (1.9%)	0.0425 (4.2%)	0.0327 (3.3%)	0.0538 (5.4%)	0.0126 (1.3%)	0.0417 (4.2%)	0.00306 (0.31%)	0.032 (3.2%)	0.0864 (8.6%)	0.04 (4%)	0.13 (13%)	0.0481 (4.8%)
57	XP_027064447.1	CaChi43_Chr5c	Extracel	0.0144 (1.4%)	0.0683 (6.8%)	0.00184 (0.18%)	0.0016 (0.16%)	0.00216 (0.22%)	0.0564 (5.6%)	0.658 (66%)	0.0161 (1.6%)	0.0226 (2.3%)	0.0251 (2.5%)	0.0012 (0.12%)	0.00515 (0.52%)	0.0255 (2.6%)	0.101 (10%)
58	XP_027064449.1	CaChi44_Chr5c	Endoplasm	0.0254 (2.5%)	0.00761 (0.76%)	0.004 (0.4%)	0.096 (9.6%)	0.0958 (9.6%)	0.268 (27%)	0.0118 (1.2%)	0.18 (18%)	0.00443 (0.44%)	0.124 (12%)	0.0121 (1.2%)	0.0382 (3.8%)	0.104 (10%)	0.0292 (2.9%)
59	XP_027064790.1	CaChi52_Chr5c	Extracel	0.00415 (0.42%)	0.0363 (3.6%)	0.00183 (0.18%)	0.000758 (0.076%)	0.00243 (0.24%)	0.0305 (3%)	0.645 (64%)	0.00894 (0.89%)	0.0257 (2.6%)	0.0167 (1.7%)	0.00129 (0.13%)	0.00626 (0.63%)	0.0153 (1.5%)	0.204 (20%)
60	XP_027064936.1	CaChi53_Chr5c	Extracel	0.0067 (0.67%)	0.0993 (9.9%)	0.00451 (0.45%)	0.0014 (0.14%)	0.00262 (0.26%)	0.0234 (2.3%)	0.669 (67%)	0.00824 (0.82%)	0.0241 (2.4%)	0.0161 (1.6%)	0.0018 (0.18%)	0.00465 (0.46%)	0.014 (1.4%)	0.124 (12%)
61	XP_027061985.1	CaChi55_Chr5e	Cyto	0.0581 (5.8%)	0.0282 (2.8%)	0.0124 (1.2%)	0.0152 (1.5%)	0.196 (20%)	0.192 (19%)	0.11 (11%)	0.0377 (3.8%)	0.00835 (0.84%)	0.021 (2.1%)	0.0282 (2.8%)	0.0575 (5.8%)	0.072 (7.2%)	0.163 (16%)
62	XP_027061993.1	CaChi56_Chr5e	Extracel	0.113 (11%)	0.132 (13%)	0.00328 (0.33%)	0.00246 (0.25%)	0.00452 (0.45%)	0.029 (2.9%)	0.478 (48%)	0.046 (4.6%)	0.0255 (2.6%)	0.0373 (3.7%)	0.00209 (0.21%)	0.00767 (0.77%)	0.0181 (1.8%)	0.101 (10%)
63	XP_027061995.1	CaChi57_Chr5e	Cyto	0.108 (11%)	0.0229 (2.3%)	0.00551 (0.55%)	0.161 (16%)	0.211 (21%)	0.0432 (4.3%)	0.0757 (7.6%)	0.0803 (8%)	0.00476 (0.48%)	0.0355 (3.6%)	0.114 (11%)	0.0171 (1.7%)	0.0802 (8%)	0.0412 (4.1%)
64	XP_027066318.1	CaChi62_Chr6c	Plastid	0.219 (22%)	0.0196 (2%)	0.0219 (2.2%)	0.0264 (2.6%)	0.0513 (5.1%)	0.0181 (1.8%)	0.015 (1.5%)	0.0393 (3.9%)	0.0371 (3.7%)	0.0399 (4%)	0.052 (5.2%)	0.0117 (1.2%)	0.254 (25%)	0.195 (20%)
65	XP_027066547.1	CaChi63_Chr6c	Celmemb	0.833 (83%)	0.0118 (1.2%)	0.00446 (0.45%)	0.001 (0.1%)	0.00288 (0.29%)	0.0544 (5.4%)	0.00582 (0.58%)	0.0304 (3%)	0.00556 (0.56%)	0.0165 (1.6%)	0.00241 (0.24%)	0.00246 (0.25%)	0.0163 (1.6%)	0.013 (1.3%)
66	XP_027066590.1	CaChi65_Chr6c	Extracel	0.0623 (6.2%)	0.0318 (3.2%)	0.00448 (0.45%)	0.00318 (0.32%)	0.00695 (0.7%)	0.0168 (1.7%)	0.637 (64%)	0.0737 (7.4%)	0.0219 (2.2%)	0.0388 (3.9%)	0.00412 (0.41%)	0.00503 (0.5%)	0.0623 (6.2%)	0.0315 (3.2%)
67	XP_027066687.1	CaChi61_Chr6c	Extracel	0.02 (2%)	0.248 (25%)	0.00437 (0.44%)	0.00112 (0.11%)	0.00285 (0.29%)	0.00406 (0.41%)	0.59 (59%)	0.0033 (0.33%)	0.00441 (0.44%)	0.0313 (3.1%)	0.0121 (1.2%)	0.00218 (0.22%)	0.0191 (1.9%)	0.0568 (5.7%)
68	XP_027067386.1	CaChi58_Chr6c	Celmemb	0.66 (66%)	0.225 (22%)	0.00378 (0.38%)	0.00069 (0.069%)	0.00287 (0.29%)	0.00462 (0.46%)	0.0363 (3.6%)	0.00256 (0.26%)	0.0052 (0.52%)	0.00813 (0.81%)	0.00332 (0.33%)	0.00226 (0.23%)	0.00625 (0.62%)	0.0388 (3.9%)
69	XP_027067391.1	CaChi59_Chr6c	Extracel	0.081 (8.1%)	0.173 (17%)	0.00757 (0.76%)	0.00163 (0.16%)	0.0053 (0.53%)	0.00745 (0.74%)	0.595 (60%)	0.00539 (0.54%)	0.00598 (0.6%)	0.0308 (3.1%)	0.0165 (1.6%)	0.0024 (0.24%)	0.0231 (2.3%)	0.045 (4.5%)
70	XP_027067392.1	CaChi66_Chr6c	Extracel	0.104 (10%)	0.0555 (5.6%)	0.00203 (0.2%)	0.00392 (0.39%)	0.00497 (0.5%)	0.0308 (3.1%)	0.639 (64%)	0.0137 (1.4%)	0.00719 (0.72%)	0.0457 (4.6%)	0.00646 (0.65%)	0.0025 (0.25%)	0.053 (5.3%)	0.0308 (3.1%)
71	XP_027067393.1	CaChi67_Chr6c	Plastid	0.12 (12%)	0.0258 (2.6%)	0.0162 (1.6%)	0.0113 (1.1%)	0.0133 (1.3%)	0.0287 (2.9%)	0.146 (15%)	0.124 (12%)	0.00562 (0.56%)	0.0838 (8.4%)	0.0411 (4.1%)	0.0335 (3.4%)	0.226 (23%)	0.124 (12%)
72	XP_027067394.1	CaChi68_Chr6c	Extracel	0.0273 (2.7%)	0.229 (23%)	0.00502 (0.5%)	0.00261 (0.26%)	0.017 (1.7%)	0.118 (12%)	0.424 (42%)	0.0129 (1.3%)	0.00777 (0.78%)	0.0231 (2.3%)	0.0145 (1.5%)	0.00453 (0.45%)	0.0262 (2.6%)	0.0885 (8.8%)
73	XP_027068281.1	CaChi60_Chr6c	Celmemb	0.277 (28%)	0.132 (13%)	0.0218 (2.2%)	0.00436 (0.44%)	0.0196 (2%)	0.0237 (2.4%)	0.0731 (7.3%)	0.0493 (4.9%)	0.0352 (3.5%)	0.0425 (4.2%)	0.0293 (2.9%)	0.0125 (1.2%)	0.156 (16%)	0.123 (12%)
74	XP_027068696.1	CaChi64_Chr6c	Extracel	0.0381 (3.8%)	0.0233 (2.3%)	0.00164 (0.16%)	0.0043 (0.43%)	0.0071 (0.71%)	0.0223 (2.2%)	0.439 (44%)	0.0542 (5.4%)	0.011 (1.1%)	0.0474 (4.7%)	0.0049 (0.49%)	0.00322 (0.32%)	0.316 (32%)	0.0282 (2.8%)
75	XP_027069248.1	CaChi74_Chr6e	Extracel	0.0408 (4.1%)	0.0255 (2.6%)	0.00196 (0.2%)	0.00317 (0.32%)	0.00632 (0.63%)	0.0249 (2.5%)	0.613 (61%)	0.058 (5.8%)	0.0101 (1%)	0.0466 (4.7%)	0.00449 (0.45%)	0.00366 (0.37%)	0.126 (13%)	0.0353 (3.5%)
76	XP_027070848.1	CaChi72_Chr6e	Plastid	0.126 (13%)	0.00856 (0.86%)	0.0202 (2%)	0.0186 (1.9%)	0.0633 (6.3%)	0.0132 (1.3%)	0.0111 (1.1%)	0.0327 (3.3%)	0.0512 (5.1%)	0.0256 (2.6%)	0.0501 (5%)	0.00927 (0.93%)	0.395 (40%)	0.176 (18%)
77	XP_027070849.1	CaChi73_Chr6e	Celmemb	0.87 (87%)	0.0235 (2.4%)	0.00272 (0.27%)	0.000717 (0.072%)	0.00221 (0.22%)	0.0421 (4.2%)	0.0069 (0.69%)	0.0235 (2.4%)	0.00102 (0.1%)	0.00958 (0.96%)	0.00302 (0.3%)	0.000714 (0.071%)	0.00699 (0.7%)	0.00745 (0.74%)
78	XP_027070850.1	CaChi70_Chr6e	Vacu	0.17 (17%)	0.165 (16%)	0.0199 (2%)	0.00926 (0.93%)	0.0486 (4.9%)	0.0199 (2%)	0.108 (11%)	0.0435 (4.4%)	0.0221 (2.2%)	0.0232 (2.3%)	0.0294 (2.9%)	0.00892 (0.89%)	0.143 (14%)	0.189 (19%)
79	XP_027070851.1	CaChi71_Chr6e	Extracel	0.036 (3.6%)	0.292 (29%)	0.00489 (0.49%)	0.00139 (0.14%)	0.00285 (0.29%)	0.00397 (0.4%)	0.537 (54%)	0.0029 (0.29%)	0.00315 (0.32%)	0.0203 (2%)	0.0141 (1.4%)	0.00228 (0.23%)	0.0184 (1.8%)	0.0607 (6.1%)
80	XP_027071630.1	CaChi69_Chr6e	Extracel	0.0783 (7.8%)	0.184 (18%)	0.00746 (0.75%)	0.00167 (0.17%)	0.0053 (0.53%)	0.00786 (0.79%)	0.584 (58%)	0.00562 (0.56%)	0.00652 (0.65%)	0.0346 (3.5%)	0.0166 (1.7%)	0.00255 (0.26%)	0.0242 (2.4%)	0.0418 (4.2%)
81	XP_027071631.1	CaChi76_Chr6e	Celmemb	0.375 (38%)	0.0404 (4%)	0.00156 (0.16%)	0.00271 (0.27%)	0.0036 (0.36%)	0.0439 (4.4%)	0.348 (35%)	0.0138 (1.4%)	0.00595 (0.6%)	0.049 (4.9%)	0.00309 (0.31%)	0.00205 (0.2%)	0.0507 (5.1%)	0.0599 (6%)
82	XP_027071632.1	CaChi77_Chr6e	Celwall	0.0305 (3%)	0.205 (20%)	0.0204 (2%)	0.0146 (1.5%)	0.0831 (8.3%)	0.0824 (8.2%)	0.0907 (9.1%)	0.0552 (5.5%)	0.0129 (1.3%)	0.0921 (9.2%)	0.0486 (4.9%)	0.0132 (1.3%)	0.0839 (8.4%)	0.168 (17%)
83	XP_027072825.1	CaChi75_Chr6e	Extracel	0.0454 (4.5%)	0.032 (3.2%)	0.00224 (0.22%)	0.00506 (0.51%)	0.00904 (0.9%)	0.016 (1.6%)	0.433 (43%)	0.0293 (2.9%)	0.0229 (2.3%)	0.0537 (5.4%)	0.00645 (0.64%)	0.00477 (0.48%)	0.295 (30%)	0.0455 (4.6%)
84	XP_027085066.1	CaChi85_Chr8c	Plastid	0.0266 (2.7%)	0.00845 (0.84%)	0.0038 (0.38%)	0.0298 (3%)	0.135 (14%)	0.0088 (0.88%)	0.0708 (7.1%)	0.0397 (4%)	0.0078 (0.78%)	0.12 (12%)	0.018 (1.8%)	0.0635 (6.4%)	0.441 (44%)	0.026 (2.6%)
85	XP_027081129.1	CaChi87_Chr8e	Plastid	0.0253 (2.5%)	0.059 (5.9%)	0.00635 (0.64%)	0.00463 (0.46%)	0.0253 (2.5%)	0.0322 (3.2%)	0.136 (14%)	0.0359 (3.6%)	0.00919 (0.92%)	0.0162 (1.6%)	0.0313 (3.1%)	0.00643 (0.64%)	0.532 (53%)	0.0798 (8%)
Prediction approach followed: Hybrid NCC, Dipep, CTDC, CTDT and QSO (NCCDipepCTDCCTDTQSO)
	Sequence_id	Code	Prediction	Celmemb	Celwall	Cyto.Golgi	Cyto.Nucl	Cyto	Endoplasm	Extracel	Golgi	Mito.Plastid	Mito	Nucl	Peroxi	Plastid	Vacu
1	XP_027101723.1	CaChi109_Chr0	Vacu	0.0303 (3%)	0.0329 (3.3%)	0.00312 (0.31%)	0.00211 (0.21%)	0.0153 (1.5%)	0.0507 (5.1%)	0.371 (37%)	0.0145 (1.5%)	0.0225 (2.2%)	0.0154 (1.5%)	0.0119 (1.2%)	0.00523 (0.52%)	0.0284 (2.8%)	0.396 (40%)
2	XP_027101733.1	CaChi107_Chr0	Extracel	0.0137 (1.4%)	0.0245 (2.4%)	0.00236 (0.24%)	0.00333 (0.33%)	0.00591 (0.59%)	0.0373 (3.7%)	0.572 (57%)	0.051 (5.1%)	0.0554 (5.5%)	0.0691 (6.9%)	0.00519 (0.52%)	0.0214 (2.1%)	0.0231 (2.3%)	0.115 (12%)
3	XP_027101737.1	CaChi110_Chr0	Nucl	0.0565 (5.6%)	0.00107 (0.11%)	0.0353 (3.5%)	0.036 (3.6%)	0.0381 (3.8%)	0.00229 (0.23%)	0.00462 (0.46%)	0.00271 (0.27%)	0.0194 (1.9%)	0.0589 (5.9%)	0.682 (68%)	0.00956 (0.96%)	0.0464 (4.6%)	0.00669 (0.67%)
4	XP_027101739.1	CaChi108_Chr0	Extracel	0.0307 (3.1%)	0.0963 (9.6%)	0.00236 (0.24%)	0.00088 (0.088%)	0.00827 (0.83%)	0.00695 (0.7%)	0.518 (52%)	0.000605 (0.06%)	0.000861 (0.086%)	0.00192 (0.19%)	0.00216 (0.22%)	0.00125 (0.12%)	0.00268 (0.27%)	0.327 (33%)
5	XP_027101769.1	CaChi106_Chr0	Extracel	0.0894 (8.9%)	0.0102 (1%)	0.00628 (0.63%)	0.00785 (0.78%)	0.0214 (2.1%)	0.0292 (2.9%)	0.467 (47%)	0.0468 (4.7%)	0.052 (5.2%)	0.0844 (8.4%)	0.0137 (1.4%)	0.0405 (4%)	0.0678 (6.8%)	0.0637 (6.4%)
6	XP_027095332.1	CaChi100_Chr11c	Extracel	0.00735 (0.74%)	0.117 (12%)	0.000839 (0.084%)	0.00156 (0.16%)	0.00705 (0.7%)	0.05 (5%)	0.608 (61%)	0.00217 (0.22%)	0.00828 (0.83%)	0.00405 (0.4%)	0.00118 (0.12%)	0.00146 (0.15%)	0.00567 (0.57%)	0.186 (19%)
7	XP_027095365.1	CaChi92_Chr11c	Celmemb	0.218 (22%)	0.0254 (2.5%)	0.00301 (0.3%)	0.00372 (0.37%)	0.0255 (2.6%)	0.195 (20%)	0.208 (21%)	0.00693 (0.69%)	0.025 (2.5%)	0.0187 (1.9%)	0.00813 (0.81%)	0.013 (1.3%)	0.0494 (4.9%)	0.2 (20%)
8	XP_027095393.1	CaChi97_Chr11c	Celmemb	0.218 (22%)	0.0254 (2.5%)	0.00301 (0.3%)	0.00372 (0.37%)	0.0255 (2.6%)	0.195 (20%)	0.208 (21%)	0.00693 (0.69%)	0.025 (2.5%)	0.0187 (1.9%)	0.00813 (0.81%)	0.013 (1.3%)	0.0494 (4.9%)	0.2 (20%)
9	XP_027095434.1	CaChi93_Chr11c	Celmemb	0.247 (25%)	0.0245 (2.4%)	0.00292 (0.29%)	0.00351 (0.35%)	0.0228 (2.3%)	0.188 (19%)	0.193 (19%)	0.00666 (0.67%)	0.024 (2.4%)	0.0194 (1.9%)	0.00806 (0.81%)	0.0129 (1.3%)	0.0507 (5.1%)	0.196 (20%)
10	XP_027096458.1	CaChi99_Chr11c	Extracel	0.00575 (0.57%)	0.196 (20%)	0.000808 (0.081%)	0.00138 (0.14%)	0.00686 (0.69%)	0.0208 (2.1%)	0.707 (71%)	0.000452 (0.045%)	0.0033 (0.33%)	0.00242 (0.24%)	0.00297 (0.3%)	0.00161 (0.16%)	0.00539 (0.54%)	0.0454 (4.5%)
11	XP_027096545.1	CaChi98_Chr11c	Vacu	0.155 (16%)	0.0299 (3%)	0.00334 (0.33%)	0.00704 (0.7%)	0.0166 (1.7%)	0.0482 (4.8%)	0.221 (22%)	0.00636 (0.64%)	0.00785 (0.78%)	0.0234 (2.3%)	0.0111 (1.1%)	0.00555 (0.56%)	0.0377 (3.8%)	0.427 (43%)
12	XP_027097312.1	CaChi91_Chr11c	Vacu	0.171 (17%)	0.018 (1.8%)	0.00793 (0.79%)	0.0104 (1%)	0.0826 (8.3%)	0.0865 (8.6%)	0.102 (10%)	0.00612 (0.61%)	0.014 (1.4%)	0.0204 (2%)	0.0402 (4%)	0.0151 (1.5%)	0.114 (11%)	0.311 (31%)
13	XP_027097402.1	CaChi90_Chr11c	Vacu	0.172 (17%)	0.0164 (1.6%)	0.00756 (0.76%)	0.00861 (0.86%)	0.067 (6.7%)	0.0907 (9.1%)	0.106 (11%)	0.00819 (0.82%)	0.0133 (1.3%)	0.0196 (2%)	0.0298 (3%)	0.0156 (1.6%)	0.103 (10%)	0.342 (34%)
14	XP_027097507.1	CaChi94_Chr11c	Extracel	0.187 (19%)	0.0272 (2.7%)	0.00332 (0.33%)	0.00403 (0.4%)	0.0298 (3%)	0.195 (20%)	0.214 (21%)	0.00659 (0.66%)	0.0253 (2.5%)	0.0186 (1.9%)	0.00937 (0.94%)	0.0126 (1.3%)	0.0567 (5.7%)	0.21 (21%)
15	XP_027097508.1	CaChi95_Chr11c	Vacu	0.22 (22%)	0.0276 (2.8%)	0.00274 (0.27%)	0.00363 (0.36%)	0.0232 (2.3%)	0.18 (18%)	0.217 (22%)	0.00817 (0.82%)	0.0247 (2.5%)	0.0135 (1.4%)	0.00788 (0.79%)	0.0112 (1.1%)	0.0385 (3.8%)	0.222 (22%)
16	XP_027097513.1	CaChi96_Chr11c	Extracel	0.226 (23%)	0.0265 (2.6%)	0.00275 (0.27%)	0.00336 (0.34%)	0.0242 (2.4%)	0.17 (17%)	0.226 (23%)	0.00681 (0.68%)	0.0247 (2.5%)	0.0185 (1.8%)	0.00725 (0.73%)	0.013 (1.3%)	0.0472 (4.7%)	0.203 (20%)
17	XP_027098000.1	CaChi89_Chr11c	Vacu	0.115 (12%)	0.0122 (1.2%)	0.00198 (0.2%)	0.00312 (0.31%)	0.0136 (1.4%)	0.0462 (4.6%)	0.308 (31%)	0.00252 (0.25%)	0.00881 (0.88%)	0.00593 (0.59%)	0.0046 (0.46%)	0.0039 (0.39%)	0.0355 (3.6%)	0.439 (44%)
18	XP_027098235.1	CaChi104_Chr11e	Extracel	0.00586 (0.59%)	0.116 (12%)	0.000798 (0.08%)	0.00139 (0.14%)	0.00649 (0.65%)	0.0407 (4.1%)	0.646 (65%)	0.00168 (0.17%)	0.00691 (0.69%)	0.00328 (0.33%)	0.0011 (0.11%)	0.00121 (0.12%)	0.00456 (0.46%)	0.164 (16%)
19	XP_027098572.1	CaChi101_Chr11e	Vacu	0.064 (6.4%)	0.0143 (1.4%)	0.00274 (0.27%)	0.00608 (0.61%)	0.0182 (1.8%)	0.0767 (7.7%)	0.268 (27%)	0.00619 (0.62%)	0.00441 (0.44%)	0.0131 (1.3%)	0.00983 (0.98%)	0.00586 (0.59%)	0.0207 (2.1%)	0.49 (49%)
20	XP_027100040.1	CaChi102_Chr11e	Vacu	0.227 (23%)	0.0195 (2%)	0.00401 (0.4%)	0.00532 (0.53%)	0.0381 (3.8%)	0.126 (13%)	0.135 (14%)	0.00642 (0.64%)	0.021 (2.1%)	0.0224 (2.2%)	0.0117 (1.2%)	0.0145 (1.5%)	0.0797 (8%)	0.289 (29%)
21	XP_027100511.1	CaChi103_Chr11e	Vacu	0.163 (16%)	0.0163 (1.6%)	0.00613 (0.61%)	0.00648 (0.65%)	0.0275 (2.8%)	0.0661 (6.6%)	0.119 (12%)	0.00658 (0.66%)	0.00985 (0.98%)	0.0121 (1.2%)	0.0188 (1.9%)	0.00813 (0.81%)	0.0673 (6.7%)	0.473 (47%)
22	XP_027107412.1	CaChi1_Chr1c	Extracel	0.0124 (1.2%)	0.0356 (3.6%)	0.00643 (0.64%)	0.00364 (0.36%)	0.0354 (3.5%)	0.0993 (9.9%)	0.377 (38%)	0.0106 (1.1%)	0.00769 (0.77%)	0.0177 (1.8%)	0.00448 (0.45%)	0.00398 (0.4%)	0.0695 (7%)	0.317 (32%)
23	XP_027108691.1	CaChi2_Chr1c	Extracel	0.0143 (1.4%)	0.0571 (5.7%)	0.0183 (1.8%)	0.0119 (1.2%)	0.0235 (2.4%)	0.00599 (0.6%)	0.677 (68%)	0.00327 (0.33%)	0.0038 (0.38%)	0.00359 (0.36%)	0.0138 (1.4%)	0.00164 (0.16%)	0.01 (1%)	0.156 (16%)
24	XP_027088143.1	CaChi3_Chr1e	Extracel	0.0112 (1.1%)	0.0392 (3.9%)	0.0197 (2%)	0.00919 (0.92%)	0.0179 (1.8%)	0.00563 (0.56%)	0.752 (75%)	0.00364 (0.36%)	0.00355 (0.36%)	0.00363 (0.36%)	0.0133 (1.3%)	0.00131 (0.13%)	0.00998 (1%)	0.11 (11%)
25	XP_027101941.1	CaChi5_Chr2c	Extracel	0.00386 (0.39%)	0.054 (5.4%)	0.000672 (0.067%)	0.00172 (0.17%)	0.0172 (1.7%)	0.0227 (2.3%)	0.734 (73%)	0.00111 (0.11%)	0.0117 (1.2%)	0.00468 (0.47%)	0.0011 (0.11%)	0.00301 (0.3%)	0.0168 (1.7%)	0.128 (13%)
26	XP_027102185.1	CaChi6_Chr2c	Extracel	0.00412 (0.41%)	0.0604 (6%)	0.0013 (0.13%)	0.00397 (0.4%)	0.0243 (2.4%)	0.0132 (1.3%)	0.75 (75%)	0.00181 (0.18%)	0.0166 (1.7%)	0.00389 (0.39%)	0.00133 (0.13%)	0.00248 (0.25%)	0.018 (1.8%)	0.0991 (9.9%)
27	XP_027103649.1	CaChi4_Chr2c	Extracel	0.00639 (0.64%)	0.217 (22%)	0.000621 (0.062%)	0.00088 (0.088%)	0.00336 (0.34%)	0.0466 (4.7%)	0.641 (64%)	0.000655 (0.066%)	0.00509 (0.51%)	0.00302 (0.3%)	0.00264 (0.26%)	0.00219 (0.22%)	0.0055 (0.55%)	0.0651 (6.5%)
28	XP_027109615.1	CaChi9_Chr2e	Extracel	0.00321 (0.32%)	0.0662 (6.6%)	0.00111 (0.11%)	0.0033 (0.33%)	0.022 (2.2%)	0.0106 (1.1%)	0.77 (77%)	0.00147 (0.15%)	0.0149 (1.5%)	0.00286 (0.29%)	0.00131 (0.13%)	0.00216 (0.22%)	0.0162 (1.6%)	0.085 (8.5%)
29	XP_027109748.1	CaChi8_Chr2e	Extracel	0.0031 (0.31%)	0.0554 (5.5%)	0.000689 (0.069%)	0.00153 (0.15%)	0.0125 (1.2%)	0.0204 (2%)	0.705 (70%)	0.000627 (0.063%)	0.00572 (0.57%)	0.00233 (0.23%)	0.000738 (0.074%)	0.00288 (0.29%)	0.00957 (0.96%)	0.179 (18%)
30	XP_027110162.1	CaChi7_Chr2e	Extracel	0.00641 (0.64%)	0.178 (18%)	0.000543 (0.054%)	0.000971 (0.097%)	0.00359 (0.36%)	0.0508 (5.1%)	0.685 (68%)	0.000632 (0.063%)	0.00411 (0.41%)	0.00236 (0.24%)	0.00178 (0.18%)	0.0018 (0.18%)	0.00482 (0.48%)	0.0586 (5.9%)
31	XP_027115398.1	CaChi10_Chr2e	Golgi	0.0893 (8.9%)	0.0012 (0.12%)	0.00621 (0.62%)	0.0757 (7.6%)	0.0246 (2.5%)	0.025 (2.5%)	0.0012 (0.12%)	0.522 (52%)	0.00381 (0.38%)	0.0287 (2.9%)	0.0772 (7.7%)	0.0308 (3.1%)	0.109 (11%)	0.00506 (0.51%)
32	XP_027117780.1	CaChi18_Chr3c	Extracel	0.0133 (1.3%)	0.135 (14%)	0.00703 (0.7%)	0.00445 (0.44%)	0.00945 (0.94%)	0.0253 (2.5%)	0.516 (52%)	0.0074 (0.74%)	0.00465 (0.46%)	0.0086 (0.86%)	0.0142 (1.4%)	0.00629 (0.63%)	0.00902 (0.9%)	0.24 (24%)
33	XP_027117782.1	CaChi19_Chr3c	Extracel	0.00184 (0.18%)	0.0532 (5.3%)	0.00294 (0.29%)	0.00046 (0.046%)	0.000932 (0.093%)	0.00297 (0.3%)	0.875 (88%)	0.000638 (0.064%)	0.000443 (0.044%)	0.000556 (0.056%)	0.000982 (0.098%)	0.000653 (0.065%)	0.000636 (0.064%)	0.0585 (5.9%)
34	XP_027117783.1	CaChi20_Chr3c	Extracel	0.00737 (0.74%)	0.074 (7.4%)	0.00133 (0.13%)	0.000757 (0.076%)	0.0017 (0.17%)	0.0204 (2%)	0.787 (79%)	0.00771 (0.77%)	0.00181 (0.18%)	0.00419 (0.42%)	0.00151 (0.15%)	0.00155 (0.16%)	0.00487 (0.49%)	0.0854 (8.5%)
35	XP_027118123.1	CaChi11_Chr3c	Extracel	0.0133 (1.3%)	0.0742 (7.4%)	0.0167 (1.7%)	0.00773 (0.77%)	0.0307 (3.1%)	0.00521 (0.52%)	0.69 (69%)	0.00143 (0.14%)	0.00513 (0.51%)	0.00351 (0.35%)	0.0102 (1%)	0.00157 (0.16%)	0.00739 (0.74%)	0.133 (13%)
36	XP_027119883.1	CaChi35_Chr3e	Extracel	0.00264 (0.26%)	0.0542 (5.4%)	0.00173 (0.17%)	0.000292 (0.029%)	0.00111 (0.11%)	0.00512 (0.51%)	0.865 (86%)	0.000504 (0.05%)	0.000738 (0.074%)	0.000703 (0.07%)	0.00094 (0.094%)	0.000708 (0.071%)	0.000847 (0.085%)	0.0653 (6.5%)
37	XP_027120242.1	CaChi36_Chr3e	Extracel	0.00765 (0.76%)	0.0794 (7.9%)	0.0014 (0.14%)	0.000808 (0.081%)	0.00178 (0.18%)	0.0198 (2%)	0.782 (78%)	0.00786 (0.79%)	0.00198 (0.2%)	0.0046 (0.46%)	0.00174 (0.17%)	0.00167 (0.17%)	0.00547 (0.55%)	0.0837 (8.4%)
38	XP_027120271.1	CaChi34_Chr3e	Extracel	0.0101 (1%)	0.0928 (9.3%)	0.00388 (0.39%)	0.00194 (0.19%)	0.00506 (0.51%)	0.0199 (2%)	0.532 (53%)	0.00324 (0.32%)	0.00477 (0.48%)	0.00464 (0.46%)	0.0049 (0.49%)	0.00446 (0.45%)	0.00545 (0.55%)	0.307 (31%)
39	XP_027120795.1	CaChi21_Chr3e	Extracel	0.0104 (1%)	0.06 (6%)	0.0187 (1.9%)	0.00611 (0.61%)	0.0153 (1.5%)	0.00493 (0.49%)	0.73 (73%)	0.00142 (0.14%)	0.00347 (0.35%)	0.00311 (0.31%)	0.00631 (0.63%)	0.00152 (0.15%)	0.00461 (0.46%)	0.134 (13%)
40	XP_027122875.1	CaChi37_Chr4c	Extracel	0.186 (19%)	0.147 (15%)	0.0103 (1%)	0.00756 (0.76%)	0.0413 (4.1%)	0.0428 (4.3%)	0.224 (22%)	0.0182 (1.8%)	0.0468 (4.7%)	0.0256 (2.6%)	0.021 (2.1%)	0.0139 (1.4%)	0.081 (8.1%)	0.134 (13%)
41	XP_027122876.1	CaChi37_Chr4c	Extracel	0.0402 (4%)	0.0447 (4.5%)	0.00513 (0.51%)	0.00848 (0.85%)	0.0191 (1.9%)	0.0895 (9%)	0.281 (28%)	0.0157 (1.6%)	0.0469 (4.7%)	0.0912 (9.1%)	0.0325 (3.2%)	0.01 (1%)	0.222 (22%)	0.0941 (9.4%)
42	XP_027122877.1	CaChi37_Chr4c	Celmemb	0.567 (57%)	0.0321 (3.2%)	0.000812 (0.081%)	0.00404 (0.4%)	0.00775 (0.78%)	0.0812 (8.1%)	0.209 (21%)	0.00575 (0.57%)	0.00221 (0.22%)	0.012 (1.2%)	0.00771 (0.77%)	0.00285 (0.29%)	0.0171 (1.7%)	0.0502 (5%)
43	XP_027125521.1	CaChi38_Chr4e	Celmemb	0.556 (56%)	0.0531 (5.3%)	0.00499 (0.5%)	0.00647 (0.65%)	0.0371 (3.7%)	0.0282 (2.8%)	0.0579 (5.8%)	0.00481 (0.48%)	0.0477 (4.8%)	0.0606 (6.1%)	0.0484 (4.8%)	0.0125 (1.2%)	0.0389 (3.9%)	0.043 (4.3%)
44	XP_027125522.1	CaChi38_Chr4e	Extracel	0.00889 (0.89%)	0.141 (14%)	0.000854 (0.085%)	0.00208 (0.21%)	0.00472 (0.47%)	0.0409 (4.1%)	0.716 (72%)	0.00119 (0.12%)	0.00516 (0.52%)	0.00402 (0.4%)	0.00369 (0.37%)	0.00177 (0.18%)	0.00651 (0.65%)	0.063 (6.3%)
45	XP_027062675.1	CaChi47_Chr5c	Vacu	0.0852 (8.5%)	0.0137 (1.4%)	0.00291 (0.29%)	0.00386 (0.39%)	0.00448 (0.45%)	0.0802 (8%)	0.162 (16%)	0.0321 (3.2%)	0.00686 (0.69%)	0.0129 (1.3%)	0.00492 (0.49%)	0.00677 (0.68%)	0.00819 (0.82%)	0.576 (58%)
46	XP_027063379.1	CaChi50_Chr5c	Extracel	0.0173 (1.7%)	0.0188 (1.9%)	0.00252 (0.25%)	0.00445 (0.44%)	0.00993 (0.99%)	0.0301 (3%)	0.553 (55%)	0.0298 (3%)	0.0577 (5.8%)	0.0966 (9.7%)	0.00778 (0.78%)	0.0213 (2.1%)	0.0287 (2.9%)	0.122 (12%)
47	XP_027063467.1	CaChi45_Chr5c	Extracel	0.00726 (0.73%)	0.0693 (6.9%)	7e-04 (0.07%)	0.000557 (0.056%)	0.00441 (0.44%)	0.0201 (2%)	0.68 (68%)	0.000804 (0.08%)	0.0109 (1.1%)	0.00236 (0.24%)	0.00162 (0.16%)	0.00229 (0.23%)	0.00391 (0.39%)	0.196 (20%)
48	XP_027063686.1	CaChi48_Chr5c	Vacu	0.035 (3.5%)	0.0469 (4.7%)	0.0054 (0.54%)	0.00313 (0.31%)	0.0222 (2.2%)	0.0645 (6.4%)	0.325 (32%)	0.0335 (3.4%)	0.0203 (2%)	0.021 (2.1%)	0.0172 (1.7%)	0.00671 (0.67%)	0.0299 (3%)	0.369 (37%)
49	XP_027063723.1	CaChi54_Chr5c	Extracel	0.00572 (0.57%)	0.035 (3.5%)	0.000544 (0.054%)	0.000333 (0.033%)	0.00187 (0.19%)	0.0129 (1.3%)	0.701 (70%)	0.00099 (0.099%)	0.0112 (1.1%)	0.00278 (0.28%)	0.000787 (0.079%)	0.00239 (0.24%)	0.00819 (0.82%)	0.217 (22%)
50	XP_027063803.1	CaChi46_Chr5c	Extracel	0.00871 (0.87%)	0.0812 (8.1%)	0.00256 (0.26%)	0.000545 (0.054%)	0.00986 (0.99%)	0.0108 (1.1%)	0.573 (57%)	0.000456 (0.046%)	0.00162 (0.16%)	0.00108 (0.11%)	0.00203 (0.2%)	0.00101 (0.1%)	0.00154 (0.15%)	0.306 (31%)
51	XP_027063906.1	CaChi49_Chr5c	Extracel	0.0478 (4.8%)	0.0192 (1.9%)	0.00772 (0.77%)	0.00611 (0.61%)	0.0156 (1.6%)	0.0282 (2.8%)	0.517 (52%)	0.045 (4.5%)	0.0652 (6.5%)	0.0563 (5.6%)	0.00916 (0.92%)	0.0687 (6.9%)	0.0391 (3.9%)	0.0753 (7.5%)
52	XP_027063994.1	CaChi51_Chr5c	Extracel	0.0174 (1.7%)	0.109 (11%)	0.00356 (0.36%)	0.00287 (0.29%)	0.0311 (3.1%)	0.014 (1.4%)	0.506 (51%)	0.00663 (0.66%)	0.0163 (1.6%)	0.0152 (1.5%)	0.00549 (0.55%)	0.0217 (2.2%)	0.125 (12%)	0.126 (13%)
53	XP_027064422.1	CaChi39_Chr5c	Vacu	0.0445 (4.4%)	0.0167 (1.7%)	0.0114 (1.1%)	0.0191 (1.9%)	0.0153 (1.5%)	0.186 (19%)	0.0465 (4.6%)	0.0403 (4%)	0.00297 (0.3%)	0.0377 (3.8%)	0.0134 (1.3%)	0.0323 (3.2%)	0.0369 (3.7%)	0.497 (50%)
54	XP_027064432.1	CaChi40_Chr5c	Extracel	0.0268 (2.7%)	0.0551 (5.5%)	0.00281 (0.28%)	0.0013 (0.13%)	0.00715 (0.72%)	0.0464 (4.6%)	0.548 (55%)	0.00315 (0.32%)	0.00922 (0.92%)	0.0124 (1.2%)	0.00473 (0.47%)	0.00838 (0.84%)	0.011 (1.1%)	0.264 (26%)
55	XP_027064433.1	CaChi41_Chr5c	Extracel	0.0127 (1.3%)	0.0694 (6.9%)	0.00237 (0.24%)	0.00137 (0.14%)	0.00956 (0.96%)	0.0354 (3.5%)	0.626 (63%)	0.00184 (0.18%)	0.014 (1.4%)	0.0133 (1.3%)	0.00491 (0.49%)	0.00792 (0.79%)	0.0158 (1.6%)	0.186 (19%)
56	XP_027064434.1	CaChi42_Chr5c	Celmemb	0.49 (49%)	0.0124 (1.2%)	0.0142 (1.4%)	0.0513 (5.1%)	0.0619 (6.2%)	0.0192 (1.9%)	0.0816 (8.2%)	0.00418 (0.42%)	0.0029 (0.29%)	0.0605 (6%)	0.095 (9.5%)	0.0301 (3%)	0.0607 (6.1%)	0.0157 (1.6%)
57	XP_027064447.1	CaChi43_Chr5c	Extracel	0.0192 (1.9%)	0.0449 (4.5%)	0.00178 (0.18%)	0.000896 (0.09%)	0.00224 (0.22%)	0.0544 (5.4%)	0.6 (60%)	0.00773 (0.77%)	0.0104 (1%)	0.00688 (0.69%)	0.00173 (0.17%)	0.00898 (0.9%)	0.012 (1.2%)	0.229 (23%)
58	XP_027064449.1	CaChi44_Chr5c	Cyto	0.0234 (2.3%)	0.0153 (1.5%)	0.0044 (0.44%)	0.1 (10%)	0.292 (29%)	0.0724 (7.2%)	0.0409 (4.1%)	0.0535 (5.4%)	0.0103 (1%)	0.118 (12%)	0.00884 (0.88%)	0.0455 (4.6%)	0.128 (13%)	0.0885 (8.8%)
59	XP_027064790.1	CaChi52_Chr5c	Extracel	0.00657 (0.66%)	0.0404 (4%)	0.000696 (0.07%)	0.000463 (0.046%)	0.00331 (0.33%)	0.0203 (2%)	0.687 (69%)	0.00135 (0.14%)	0.018 (1.8%)	0.0039 (0.39%)	0.00123 (0.12%)	0.00468 (0.47%)	0.0117 (1.2%)	0.201 (20%)
60	XP_027064936.1	CaChi53_Chr5c	Extracel	0.00805 (0.8%)	0.0577 (5.8%)	0.00159 (0.16%)	0.000642 (0.064%)	0.00398 (0.4%)	0.00947 (0.95%)	0.751 (75%)	0.000822 (0.082%)	0.00878 (0.88%)	0.00168 (0.17%)	0.00133 (0.13%)	0.00218 (0.22%)	0.00491 (0.49%)	0.148 (15%)
61	XP_027061985.1	CaChi55_Chr5e	Vacu	0.0382 (3.8%)	0.036 (3.6%)	0.00976 (0.98%)	0.00728 (0.73%)	0.0962 (9.6%)	0.0993 (9.9%)	0.225 (22%)	0.0132 (1.3%)	0.00581 (0.58%)	0.00939 (0.94%)	0.0264 (2.6%)	0.0816 (8.2%)	0.0226 (2.3%)	0.329 (33%)
62	XP_027061993.1	CaChi56_Chr5e	Extracel	0.149 (15%)	0.0838 (8.4%)	0.00385 (0.38%)	0.00284 (0.28%)	0.0065 (0.65%)	0.0651 (6.5%)	0.371 (37%)	0.0535 (5.4%)	0.0197 (2%)	0.0206 (2.1%)	0.00511 (0.51%)	0.0182 (1.8%)	0.016 (1.6%)	0.185 (18%)
63	XP_027061995.1	CaChi57_Chr5e	Cyto	0.0636 (6.4%)	0.0661 (6.6%)	0.00836 (0.84%)	0.157 (16%)	0.205 (20%)	0.0166 (1.7%)	0.169 (17%)	0.0124 (1.2%)	0.00385 (0.38%)	0.0117 (1.2%)	0.149 (15%)	0.027 (2.7%)	0.075 (7.5%)	0.0356 (3.6%)
64	XP_027066318.1	CaChi62_Chr6c	Plastid	0.233 (23%)	0.0382 (3.8%)	0.0136 (1.4%)	0.0156 (1.6%)	0.0582 (5.8%)	0.0293 (2.9%)	0.0133 (1.3%)	0.0344 (3.4%)	0.0537 (5.4%)	0.0357 (3.6%)	0.0254 (2.5%)	0.0155 (1.6%)	0.24 (24%)	0.194 (19%)
65	XP_027066547.1	CaChi63_Chr6c	Celmemb	0.597 (60%)	0.0409 (4.1%)	0.00485 (0.48%)	0.00289 (0.29%)	0.00836 (0.84%)	0.136 (14%)	0.0173 (1.7%)	0.0708 (7.1%)	0.0123 (1.2%)	0.0235 (2.4%)	0.00596 (0.6%)	0.00746 (0.75%)	0.0281 (2.8%)	0.0439 (4.4%)
66	XP_027066590.1	CaChi65_Chr6c	Extracel	0.0491 (4.9%)	0.0217 (2.2%)	0.000723 (0.072%)	0.00224 (0.22%)	0.00455 (0.46%)	0.0177 (1.8%)	0.822 (82%)	0.00665 (0.66%)	0.0119 (1.2%)	0.0117 (1.2%)	0.00134 (0.13%)	0.00244 (0.24%)	0.0241 (2.4%)	0.0238 (2.4%)
67	XP_027066687.1	CaChi61_Chr6c	Extracel	0.0127 (1.3%)	0.283 (28%)	0.00177 (0.18%)	0.00115 (0.12%)	0.00231 (0.23%)	0.00729 (0.73%)	0.595 (60%)	0.00116 (0.12%)	0.00708 (0.71%)	0.00528 (0.53%)	0.00348 (0.35%)	0.00269 (0.27%)	0.00497 (0.5%)	0.0727 (7.3%)
68	XP_027067386.1	CaChi58_Chr6c	Celmemb	0.374 (37%)	0.316 (32%)	0.00377 (0.38%)	0.00369 (0.37%)	0.0106 (1.1%)	0.0172 (1.7%)	0.124 (12%)	0.00312 (0.31%)	0.0221 (2.2%)	0.0119 (1.2%)	0.00604 (0.6%)	0.0062 (0.62%)	0.0107 (1.1%)	0.0906 (9.1%)
69	XP_027067391.1	CaChi59_Chr6c	Extracel	0.0362 (3.6%)	0.199 (20%)	0.00287 (0.29%)	0.00178 (0.18%)	0.00462 (0.46%)	0.00958 (0.96%)	0.657 (66%)	0.00135 (0.14%)	0.00756 (0.76%)	0.00613 (0.61%)	0.00527 (0.53%)	0.00259 (0.26%)	0.00809 (0.81%)	0.0573 (5.7%)
70	XP_027067392.1	CaChi66_Chr6c	Extracel	0.0861 (8.6%)	0.0343 (3.4%)	0.00147 (0.15%)	0.00372 (0.37%)	0.00708 (0.71%)	0.0326 (3.3%)	0.707 (71%)	0.00648 (0.65%)	0.0105 (1%)	0.0333 (3.3%)	0.00579 (0.58%)	0.0028 (0.28%)	0.0337 (3.4%)	0.0353 (3.5%)
71	XP_027067393.1	CaChi67_Chr6c	Extracel	0.256 (26%)	0.0209 (2.1%)	0.00385 (0.38%)	0.00895 (0.9%)	0.0143 (1.4%)	0.05 (5%)	0.269 (27%)	0.00795 (0.8%)	0.00759 (0.76%)	0.0389 (3.9%)	0.02 (2%)	0.00604 (0.6%)	0.0443 (4.4%)	0.252 (25%)
72	XP_027067394.1	CaChi68_Chr6c	Extracel	0.0104 (1%)	0.159 (16%)	0.00153 (0.15%)	0.00134 (0.13%)	0.00928 (0.93%)	0.0423 (4.2%)	0.569 (57%)	0.00354 (0.35%)	0.00443 (0.44%)	0.00263 (0.26%)	0.00253 (0.25%)	0.00292 (0.29%)	0.00486 (0.49%)	0.186 (19%)
73	XP_027068281.1	CaChi60_Chr6c	Extracel	0.178 (18%)	0.16 (16%)	0.0071 (0.71%)	0.0105 (1%)	0.0563 (5.6%)	0.0186 (1.9%)	0.191 (19%)	0.00861 (0.86%)	0.0733 (7.3%)	0.0201 (2%)	0.0203 (2%)	0.0106 (1.1%)	0.11 (11%)	0.135 (14%)
74	XP_027068696.1	CaChi64_Chr6c	Extracel	0.0333 (3.3%)	0.0427 (4.3%)	0.00117 (0.12%)	0.0088 (0.88%)	0.0092 (0.92%)	0.0238 (2.4%)	0.587 (59%)	0.0134 (1.3%)	0.0127 (1.3%)	0.0313 (3.1%)	0.00425 (0.43%)	0.00353 (0.35%)	0.188 (19%)	0.041 (4.1%)
75	XP_027069248.1	CaChi74_Chr6e	Extracel	0.0302 (3%)	0.0393 (3.9%)	0.00108 (0.11%)	0.00642 (0.64%)	0.00642 (0.64%)	0.0264 (2.6%)	0.726 (73%)	0.0103 (1%)	0.0111 (1.1%)	0.0228 (2.3%)	0.0033 (0.33%)	0.00311 (0.31%)	0.0732 (7.3%)	0.0403 (4%)
76	XP_027070848.1	CaChi72_Chr6e	Plastid	0.123 (12%)	0.0217 (2.2%)	0.0158 (1.6%)	0.0132 (1.3%)	0.095 (9.5%)	0.0228 (2.3%)	0.0132 (1.3%)	0.0307 (3.1%)	0.0744 (7.4%)	0.024 (2.4%)	0.0336 (3.4%)	0.0127 (1.3%)	0.312 (31%)	0.208 (21%)
77	XP_027070849.1	CaChi73_Chr6e	Celmemb	0.7 (70%)	0.0652 (6.5%)	0.00408 (0.41%)	0.00213 (0.21%)	0.0071 (0.71%)	0.0859 (8.6%)	0.0197 (2%)	0.0534 (5.3%)	0.00427 (0.43%)	0.0103 (1%)	0.00512 (0.51%)	0.00391 (0.39%)	0.0106 (1.1%)	0.0287 (2.9%)
78	XP_027070850.1	CaChi70_Chr6e	Extracel	0.102 (10%)	0.17 (17%)	0.00609 (0.61%)	0.0107 (1.1%)	0.0921 (9.2%)	0.0131 (1.3%)	0.249 (25%)	0.00483 (0.48%)	0.0494 (4.9%)	0.011 (1.1%)	0.0142 (1.4%)	0.00635 (0.64%)	0.0852 (8.5%)	0.186 (19%)
79	XP_027070851.1	CaChi71_Chr6e	Extracel	0.0307 (3.1%)	0.284 (28%)	0.00228 (0.23%)	0.00192 (0.19%)	0.00326 (0.33%)	0.00868 (0.87%)	0.547 (55%)	0.0013 (0.13%)	0.00652 (0.65%)	0.00563 (0.56%)	0.00433 (0.43%)	0.00275 (0.27%)	0.0068 (0.68%)	0.0944 (9.4%)
80	XP_027071630.1	CaChi69_Chr6e	Extracel	0.029 (2.9%)	0.227 (23%)	0.00261 (0.26%)	0.00177 (0.18%)	0.00414 (0.41%)	0.0102 (1%)	0.636 (64%)	0.00168 (0.17%)	0.00846 (0.85%)	0.00766 (0.77%)	0.00528 (0.53%)	0.00301 (0.3%)	0.0093 (0.93%)	0.0535 (5.4%)
81	XP_027071631.1	CaChi76_Chr6e	Extracel	0.251 (25%)	0.0346 (3.5%)	0.00225 (0.22%)	0.00376 (0.38%)	0.00913 (0.91%)	0.0432 (4.3%)	0.452 (45%)	0.00785 (0.78%)	0.013 (1.3%)	0.048 (4.8%)	0.00527 (0.53%)	0.00399 (0.4%)	0.045 (4.5%)	0.0814 (8.1%)
82	XP_027071632.1	CaChi77_Chr6e	Vacu	0.0177 (1.8%)	0.238 (24%)	0.0071 (0.71%)	0.00661 (0.66%)	0.0346 (3.5%)	0.0605 (6%)	0.149 (15%)	0.0303 (3%)	0.00775 (0.78%)	0.0129 (1.3%)	0.0161 (1.6%)	0.0127 (1.3%)	0.0345 (3.4%)	0.372 (37%)
83	XP_027072825.1	CaChi75_Chr6e	Extracel	0.0381 (3.8%)	0.046 (4.6%)	0.00113 (0.11%)	0.00951 (0.95%)	0.0121 (1.2%)	0.0175 (1.8%)	0.574 (57%)	0.00832 (0.83%)	0.0192 (1.9%)	0.0283 (2.8%)	0.00537 (0.54%)	0.00375 (0.38%)	0.185 (18%)	0.0519 (5.2%)
84	XP_027085066.1	CaChi85_Chr8c	Plastid	0.012 (1.2%)	0.0186 (1.9%)	0.00428 (0.43%)	0.0424 (4.2%)	0.0914 (9.1%)	0.00893 (0.89%)	0.22 (22%)	0.0375 (3.8%)	0.0253 (2.5%)	0.147 (15%)	0.0185 (1.8%)	0.0907 (9.1%)	0.248 (25%)	0.0362 (3.6%)
85	XP_027081129.1	CaChi87_Chr8e	Plastid	0.0575 (5.8%)	0.0599 (6%)	0.00214 (0.21%)	0.00618 (0.62%)	0.027 (2.7%)	0.0268 (2.7%)	0.311 (31%)	0.0147 (1.5%)	0.0115 (1.2%)	0.01 (1%)	0.0226 (2.3%)	0.00532 (0.53%)	0.338 (34%)	0.107 (11%)
GH19
Prediction approach followed: Amino Acid composition (AAC)
could not be predicted >XP_027075648.1
	Sequence_id	Code	Prediction	Celmemb	Celwall	Cyto.Golgi	Cyto.Nucl	Cyto	Endoplasm	Extracel	Golgi	Mito.Plastid	Mito	Nucl	Peroxi	Plastid	Vacu
1	XP_027098536.1	CaChi105	Extracel	0.0302 (3%)	0.0264 (2.6%)	0.0045 (0.45%)	0.0129 (1.3%)	0.019 (1.9%)	0.0166 (1.7%)	0.728 (73%)	0.00577 (0.58%)	0.0092 (0.92%)	0.0187 (1.9%)	0.0216 (2.2%)	0.00632 (0.63%)	0.0516 (5.2%)	0.0496 (5%)
2	XP_027117688.1	CaChi16_Chr3c	Extracel	0.026 (2.6%)	0.0187 (1.9%)	0.00439 (0.44%)	0.012 (1.2%)	0.016 (1.6%)	0.0124 (1.2%)	0.716 (72%)	0.00603 (0.6%)	0.00862 (0.86%)	0.0205 (2.1%)	0.0199 (2%)	0.00643 (0.64%)	0.0422 (4.2%)	0.0909 (9.1%)
3	XP_027117689.1	CaChi17_Chr3c	Extracel	0.0272 (2.7%)	0.0234 (2.3%)	0.00425 (0.43%)	0.0109 (1.1%)	0.0166 (1.7%)	0.0155 (1.6%)	0.748 (75%)	0.00514 (0.51%)	0.00836 (0.84%)	0.0166 (1.7%)	0.0187 (1.9%)	0.00606 (0.61%)	0.0425 (4.2%)	0.0573 (5.7%)
4	XP_027117690.1	CaChi13_Chr3c	Extracel	0.0304 (3%)	0.025 (2.5%)	0.00428 (0.43%)	0.0116 (1.2%)	0.0178 (1.8%)	0.021 (2.1%)	0.728 (73%)	0.00522 (0.52%)	0.00899 (0.9%)	0.0174 (1.7%)	0.0209 (2.1%)	0.00613 (0.61%)	0.0548 (5.5%)	0.0485 (4.9%)
5	XP_027117691.1	CaChi14_Chr3c	Extracel	0.0281 (2.8%)	0.025 (2.5%)	0.00431 (0.43%)	0.0114 (1.1%)	0.0171 (1.7%)	0.0189 (1.9%)	0.742 (74%)	0.00528 (0.53%)	0.00889 (0.89%)	0.0171 (1.7%)	0.0197 (2%)	0.00608 (0.61%)	0.0462 (4.6%)	0.0497 (5%)
6	XP_027117692.1	CaChi12_Chr3c	Extracel	0.0636 (6.4%)	0.0306 (3.1%)	0.00358 (0.36%)	0.0185 (1.8%)	0.0326 (3.3%)	0.0222 (2.2%)	0.4 (40%)	0.00556 (0.56%)	0.0107 (1.1%)	0.029 (2.9%)	0.047 (4.7%)	0.00622 (0.62%)	0.277 (28%)	0.0533 (5.3%)
7	XP_027118672.1	CaChi15_Chr3c	Plastid	0.0636 (6.4%)	0.0223 (2.2%)	0.00265 (0.26%)	0.0202 (2%)	0.0379 (3.8%)	0.0222 (2.2%)	0.214 (21%)	0.0055 (0.55%)	0.0132 (1.3%)	0.0344 (3.4%)	0.0771 (7.7%)	0.00484 (0.48%)	0.448 (45%)	0.0339 (3.4%)
8	XP_027119819.1	CaChi22_Chr3e	Extracel	0.0321 (3.2%)	0.0255 (2.6%)	0.00446 (0.45%)	0.0133 (1.3%)	0.0203 (2%)	0.0193 (1.9%)	0.706 (71%)	0.00582 (0.58%)	0.00946 (0.95%)	0.0193 (1.9%)	0.0226 (2.3%)	0.00633 (0.63%)	0.0641 (6.4%)	0.0512 (5.1%)
9	XP_027119827.1	CaChi27_Chr3e	Extracel	0.0267 (2.7%)	0.0211 (2.1%)	0.0047 (0.47%)	0.0135 (1.4%)	0.0178 (1.8%)	0.0133 (1.3%)	0.728 (73%)	0.00658 (0.66%)	0.00926 (0.93%)	0.0214 (2.1%)	0.0231 (2.3%)	0.00684 (0.68%)	0.0425 (4.2%)	0.0653 (6.5%)
10	XP_027119828.1	CaChi25_Chr3e	Extracel	0.0252 (2.5%)	0.0225 (2.2%)	0.00406 (0.41%)	0.00983 (0.98%)	0.0147 (1.5%)	0.0172 (1.7%)	0.766 (77%)	0.00483 (0.48%)	0.00799 (0.8%)	0.0151 (1.5%)	0.0173 (1.7%)	0.00571 (0.57%)	0.0401 (4%)	0.0497 (5%)
11	XP_027119829.1	CaChi28_Chr3e	Extracel	0.0266 (2.7%)	0.0234 (2.3%)	0.00416 (0.42%)	0.0104 (1%)	0.0155 (1.6%)	0.0191 (1.9%)	0.753 (75%)	0.00507 (0.51%)	0.00857 (0.86%)	0.016 (1.6%)	0.0188 (1.9%)	0.00594 (0.59%)	0.0463 (4.6%)	0.0472 (4.7%)
12	XP_027119830.1	CaChi23_Chr3e	Extracel	0.0636 (6.4%)	0.0306 (3.1%)	0.00358 (0.36%)	0.0185 (1.8%)	0.0326 (3.3%)	0.0222 (2.2%)	0.4 (40%)	0.00556 (0.56%)	0.0107 (1.1%)	0.029 (2.9%)	0.047 (4.7%)	0.00622 (0.62%)	0.277 (28%)	0.0533 (5.3%)
13	XP_027119831.1	CaChi24_Chr3e	Extracel	0.0327 (3.3%)	0.0214 (2.1%)	0.005 (0.5%)	0.0161 (1.6%)	0.0218 (2.2%)	0.0157 (1.6%)	0.684 (68%)	0.00747 (0.75%)	0.0105 (1%)	0.026 (2.6%)	0.0273 (2.7%)	0.00756 (0.76%)	0.053 (5.3%)	0.0719 (7.2%)
14	XP_027119835.1	CaChi33_Chr3e	Extracel	0.0262 (2.6%)	0.0235 (2.4%)	0.0042 (0.42%)	0.0105 (1%)	0.0159 (1.6%)	0.0177 (1.8%)	0.752 (75%)	0.00504 (0.5%)	0.00854 (0.85%)	0.0159 (1.6%)	0.0183 (1.8%)	0.00599 (0.6%)	0.0439 (4.4%)	0.0521 (5.2%)
15	XP_027119836.1	CaChi30_Chr3e	Extracel	0.0284 (2.8%)	0.0239 (2.4%)	0.00434 (0.43%)	0.0116 (1.2%)	0.017 (1.7%)	0.0199 (2%)	0.736 (74%)	0.00545 (0.55%)	0.00915 (0.92%)	0.0174 (1.7%)	0.0203 (2%)	0.00617 (0.62%)	0.0496 (5%)	0.0505 (5.1%)
16	XP_027119837.1	CaChi32_Chr3e	Extracel	0.0282 (2.8%)	0.0189 (1.9%)	0.00464 (0.46%)	0.0133 (1.3%)	0.018 (1.8%)	0.0138 (1.4%)	0.717 (72%)	0.00652 (0.65%)	0.00929 (0.93%)	0.0218 (2.2%)	0.0224 (2.2%)	0.0068 (0.68%)	0.0446 (4.5%)	0.0748 (7.5%)
17	XP_027119838.1	CaChi31_Chr3e	Extracel	0.0634 (6.3%)	0.0302 (3%)	0.00354 (0.35%)	0.0186 (1.9%)	0.0369 (3.7%)	0.0221 (2.2%)	0.378 (38%)	0.00595 (0.6%)	0.011 (1.1%)	0.0332 (3.3%)	0.0507 (5.1%)	0.00676 (0.68%)	0.295 (30%)	0.045 (4.5%)
18	XP_027120657.1	CaChi26_Chr3e	Extracel	0.058 (5.8%)	0.0317 (3.2%)	0.00378 (0.38%)	0.02 (2%)	0.0324 (3.2%)	0.0245 (2.4%)	0.419 (42%)	0.00595 (0.6%)	0.0123 (1.2%)	0.0296 (3%)	0.0486 (4.9%)	0.00631 (0.63%)	0.251 (25%)	0.0561 (5.6%)
19	XP_027120663.1	CaChi29_Chr3e	Extracel	0.0266 (2.7%)	0.0202 (2%)	0.00325 (0.32%)	0.00543 (0.54%)	0.00976 (0.98%)	0.0124 (1.2%)	0.796 (80%)	0.00281 (0.28%)	0.00581 (0.58%)	0.00828 (0.83%)	0.0122 (1.2%)	0.00491 (0.49%)	0.0345 (3.4%)	0.0583 (5.8%)
20	XP_027075438.1	CaChi79_Chr7c	Extracel	0.162 (16%)	0.0179 (1.8%)	0.00472 (0.47%)	0.0183 (1.8%)	0.0592 (5.9%)	0.0171 (1.7%)	0.374 (37%)	0.0108 (1.1%)	0.0116 (1.2%)	0.029 (2.9%)	0.0337 (3.4%)	0.0101 (1%)	0.101 (10%)	0.15 (15%)
21	XP_027075439.1	CaChi78_Chr7c	Extracel	0.116 (12%)	0.0171 (1.7%)	0.00446 (0.45%)	0.0141 (1.4%)	0.0382 (3.8%)	0.0153 (1.5%)	0.358 (36%)	0.00838 (0.84%)	0.0102 (1%)	0.0229 (2.3%)	0.0246 (2.5%)	0.00916 (0.92%)	0.082 (8.2%)	0.28 (28%)
22	XP_027079245.1	CaChi82_Chr7e	Vacu	0.0428 (4.3%)	0.0136 (1.4%)	0.00425 (0.43%)	0.0145 (1.5%)	0.0234 (2.3%)	0.0176 (1.8%)	0.207 (21%)	0.00673 (0.67%)	0.0108 (1.1%)	0.0266 (2.7%)	0.022 (2.2%)	0.00758 (0.76%)	0.0709 (7.1%)	0.533 (53%)
23	XP_027079246.1	CaChi83_Chr7e	Vacu	0.0429 (4.3%)	0.0157 (1.6%)	0.00415 (0.42%)	0.0123 (1.2%)	0.0196 (2%)	0.0161 (1.6%)	0.269 (27%)	0.00639 (0.64%)	0.01 (1%)	0.0231 (2.3%)	0.0171 (1.7%)	0.00723 (0.72%)	0.0565 (5.6%)	0.5 (50%)
24	XP_027079248.1	CaChi81_Chr7e	Extracel	0.133 (13%)	0.018 (1.8%)	0.00472 (0.47%)	0.0162 (1.6%)	0.048 (4.8%)	0.0163 (1.6%)	0.395 (40%)	0.00919 (0.92%)	0.0109 (1.1%)	0.0251 (2.5%)	0.0298 (3%)	0.00976 (0.98%)	0.0946 (9.5%)	0.19 (19%)
25	XP_027079250.1	CaChi84_Chr7e	Extracel	0.102 (10%)	0.0224 (2.2%)	0.00482 (0.48%)	0.0196 (2%)	0.0378 (3.8%)	0.017 (1.7%)	0.529 (53%)	0.00831 (0.83%)	0.0114 (1.1%)	0.0284 (2.8%)	0.0269 (2.7%)	0.00761 (0.76%)	0.077 (7.7%)	0.108 (11%)
26	XP_027084699.1	CaChi86_Chr8c	Extracel	0.0757 (7.6%)	0.0296 (3%)	0.00336 (0.34%)	0.0106 (1.1%)	0.0108 (1.1%)	0.0135 (1.4%)	0.612 (61%)	0.0051 (0.51%)	0.00467 (0.47%)	0.0182 (1.8%)	0.0569 (5.7%)	0.00659 (0.66%)	0.0607 (6.1%)	0.0923 (9.2%)
27	XP_027080527.1	CaChi88_Chr8e	Extracel	0.0612 (6.1%)	0.0273 (2.7%)	0.00307 (0.31%)	0.00737 (0.74%)	0.00833 (0.83%)	0.0116 (1.2%)	0.69 (69%)	0.00435 (0.43%)	0.00404 (0.4%)	0.0151 (1.5%)	0.0312 (3.1%)	0.0058 (0.58%)	0.0483 (4.8%)	0.0827 (8.3%)
Prediction approach followed: Dipeptide composition (Dipep)
	Sequence_id	Code	Prediction	Celmemb	Celwall	Cyto.Golgi	Cyto.Nucl	Cyto	Endoplasm	Extracel	Golgi	Mito.Plastid	Mito	Nucl	Peroxi	Plastid	Vacu
1	XP_027098536.1	CaChi105	Extracel	0.017 (1.7%)	0.185 (18%)	0.00218 (0.22%)	0.0029 (0.29%)	0.0075 (0.75%)	0.0012 (0.12%)	0.718 (72%)	0.000774 (0.077%)	0.00193 (0.19%)	0.00276 (0.28%)	0.00256 (0.26%)	0.00302 (0.3%)	0.00268 (0.27%)	0.0533 (5.3%)
2	XP_027117688.1	CaChi16_Chr3c	Extracel	0.0156 (1.6%)	0.114 (11%)	0.000979 (0.098%)	0.00118 (0.12%)	0.0058 (0.58%)	0.0012 (0.12%)	0.82 (82%)	0.000483 (0.048%)	0.0012 (0.12%)	0.00396 (0.4%)	0.00182 (0.18%)	0.00248 (0.25%)	0.00387 (0.39%)	0.027 (2.7%)
3	XP_027117689.1	CaChi17_Chr3c	Extracel	0.0214 (2.1%)	0.162 (16%)	0.00226 (0.23%)	0.00364 (0.36%)	0.0148 (1.5%)	0.00162 (0.16%)	0.704 (70%)	0.000725 (0.072%)	0.00241 (0.24%)	0.0025 (0.25%)	0.0045 (0.45%)	0.006 (0.6%)	0.00336 (0.34%)	0.0705 (7%)
4	XP_027117690.1	CaChi13_Chr3c	Extracel	0.0274 (2.7%)	0.138 (14%)	0.00307 (0.31%)	0.00691 (0.69%)	0.0162 (1.6%)	0.00247 (0.25%)	0.722 (72%)	0.000985 (0.098%)	0.00331 (0.33%)	0.00384 (0.38%)	0.0066 (0.66%)	0.00687 (0.69%)	0.00619 (0.62%)	0.0559 (5.6%)
5	XP_027117691.1	CaChi14_Chr3c	Extracel	0.0246 (2.5%)	0.149 (15%)	0.00263 (0.26%)	0.00552 (0.55%)	0.0125 (1.2%)	0.00208 (0.21%)	0.728 (73%)	0.00083 (0.083%)	0.00288 (0.29%)	0.00392 (0.39%)	0.00474 (0.47%)	0.00598 (0.6%)	0.00547 (0.55%)	0.0519 (5.2%)
6	XP_027117692.1	CaChi12_Chr3c	Extracel	0.0208 (2.1%)	0.166 (17%)	0.00411 (0.41%)	0.00931 (0.93%)	0.0129 (1.3%)	0.00327 (0.33%)	0.699 (70%)	0.000826 (0.083%)	0.00344 (0.34%)	0.00401 (0.4%)	0.00823 (0.82%)	0.00581 (0.58%)	0.00651 (0.65%)	0.056 (5.6%)
7	XP_027118672.1	CaChi15_Chr3c	Extracel	0.0164 (1.6%)	0.157 (16%)	0.00437 (0.44%)	0.0185 (1.8%)	0.0274 (2.7%)	0.00363 (0.36%)	0.689 (69%)	0.00133 (0.13%)	0.00507 (0.51%)	0.00447 (0.45%)	0.0183 (1.8%)	0.00458 (0.46%)	0.00728 (0.73%)	0.0426 (4.3%)
8	XP_027119819.1	CaChi22_Chr3e	Extracel	0.0189 (1.9%)	0.182 (18%)	0.00241 (0.24%)	0.00295 (0.3%)	0.0102 (1%)	0.00152 (0.15%)	0.721 (72%)	0.000879 (0.088%)	0.00256 (0.26%)	0.00405 (0.4%)	0.00311 (0.31%)	0.00338 (0.34%)	0.00398 (0.4%)	0.0434 (4.3%)
9	XP_027119827.1	CaChi27_Chr3e	Extracel	0.019 (1.9%)	0.109 (11%)	0.00147 (0.15%)	0.00199 (0.2%)	0.00511 (0.51%)	0.00163 (0.16%)	0.81 (81%)	0.00054 (0.054%)	0.00154 (0.15%)	0.00455 (0.46%)	0.00285 (0.29%)	0.00265 (0.26%)	0.00502 (0.5%)	0.0347 (3.5%)
10	XP_027119828.1	CaChi25_Chr3e	Extracel	0.0248 (2.5%)	0.137 (14%)	0.00236 (0.24%)	0.00527 (0.53%)	0.0135 (1.4%)	0.00201 (0.2%)	0.744 (74%)	0.000845 (0.084%)	0.00296 (0.3%)	0.00326 (0.33%)	0.00542 (0.54%)	0.00576 (0.58%)	0.00539 (0.54%)	0.0481 (4.8%)
11	XP_027119829.1	CaChi28_Chr3e	Extracel	0.0263 (2.6%)	0.145 (14%)	0.00242 (0.24%)	0.00514 (0.51%)	0.0125 (1.2%)	0.00191 (0.19%)	0.726 (73%)	0.000996 (0.1%)	0.00326 (0.33%)	0.00338 (0.34%)	0.00626 (0.63%)	0.00713 (0.71%)	0.00559 (0.56%)	0.0535 (5.4%)
12	XP_027119830.1	CaChi23_Chr3e	Extracel	0.0208 (2.1%)	0.166 (17%)	0.00411 (0.41%)	0.00931 (0.93%)	0.0129 (1.3%)	0.00327 (0.33%)	0.699 (70%)	0.000826 (0.083%)	0.00344 (0.34%)	0.00401 (0.4%)	0.00823 (0.82%)	0.00581 (0.58%)	0.00651 (0.65%)	0.056 (5.6%)
13	XP_027119831.1	CaChi24_Chr3e	Extracel	0.0136 (1.4%)	0.129 (13%)	0.00116 (0.12%)	0.00144 (0.14%)	0.00502 (0.5%)	0.00155 (0.16%)	0.814 (81%)	0.000519 (0.052%)	0.00135 (0.14%)	0.00369 (0.37%)	0.00162 (0.16%)	0.00256 (0.26%)	0.00386 (0.39%)	0.0199 (2%)
14	XP_027119835.1	CaChi33_Chr3e	Extracel	0.0253 (2.5%)	0.137 (14%)	0.00214 (0.21%)	0.00428 (0.43%)	0.0136 (1.4%)	0.00182 (0.18%)	0.734 (73%)	0.000987 (0.099%)	0.00315 (0.32%)	0.00311 (0.31%)	0.00533 (0.53%)	0.00576 (0.58%)	0.00532 (0.53%)	0.0589 (5.9%)
15	XP_027119836.1	CaChi30_Chr3e	Extracel	0.0199 (2%)	0.163 (16%)	0.00231 (0.23%)	0.00386 (0.39%)	0.0102 (1%)	0.00156 (0.16%)	0.725 (72%)	0.000801 (0.08%)	0.00273 (0.27%)	0.00251 (0.25%)	0.00482 (0.48%)	0.00605 (0.6%)	0.00455 (0.46%)	0.0518 (5.2%)
16	XP_027119837.1	CaChi32_Chr3e	Extracel	0.0175 (1.8%)	0.104 (10%)	0.00114 (0.11%)	0.00141 (0.14%)	0.00763 (0.76%)	0.00163 (0.16%)	0.813 (81%)	0.000803 (0.08%)	0.00192 (0.19%)	0.00701 (0.7%)	0.00263 (0.26%)	0.00295 (0.3%)	0.00582 (0.58%)	0.0324 (3.2%)
17	XP_027119838.1	CaChi31_Chr3e	Extracel	0.016 (1.6%)	0.23 (23%)	0.00209 (0.21%)	0.0118 (1.2%)	0.00943 (0.94%)	0.00302 (0.3%)	0.643 (64%)	0.000988 (0.099%)	0.00491 (0.49%)	0.00438 (0.44%)	0.00809 (0.81%)	0.00379 (0.38%)	0.00836 (0.84%)	0.0546 (5.5%)
18	XP_027120657.1	CaChi26_Chr3e	Extracel	0.0271 (2.7%)	0.169 (17%)	0.00394 (0.39%)	0.0224 (2.2%)	0.0328 (3.3%)	0.00389 (0.39%)	0.611 (61%)	0.00105 (0.1%)	0.00828 (0.83%)	0.00682 (0.68%)	0.0154 (1.5%)	0.00569 (0.57%)	0.008 (0.8%)	0.0846 (8.5%)
19	XP_027120663.1	CaChi29_Chr3e	Extracel	0.0267 (2.7%)	0.153 (15%)	0.00343 (0.34%)	0.0044 (0.44%)	0.0126 (1.3%)	0.00273 (0.27%)	0.688 (69%)	0.00111 (0.11%)	0.00616 (0.62%)	0.00419 (0.42%)	0.00527 (0.53%)	0.0137 (1.4%)	0.00896 (0.9%)	0.0704 (7%)
20	XP_027075438.1	CaChi79_Chr7c	Extracel	0.0325 (3.2%)	0.0953 (9.5%)	0.000701 (0.07%)	0.00453 (0.45%)	0.0143 (1.4%)	0.00447 (0.45%)	0.633 (63%)	0.00251 (0.25%)	0.00151 (0.15%)	0.012 (1.2%)	0.00294 (0.29%)	0.00571 (0.57%)	0.0113 (1.1%)	0.18 (18%)
21	XP_027075439.1	CaChi78_Chr7c	Extracel	0.024 (2.4%)	0.0611 (6.1%)	0.000517 (0.052%)	0.00293 (0.29%)	0.00575 (0.57%)	0.00247 (0.25%)	0.582 (58%)	0.00177 (0.18%)	0.000869 (0.087%)	0.00538 (0.54%)	0.00224 (0.22%)	0.00478 (0.48%)	0.00899 (0.9%)	0.297 (30%)
22	XP_027079245.1	CaChi82_Chr7e	Extracel	0.0181 (1.8%)	0.0455 (4.6%)	0.000929 (0.093%)	0.00155 (0.16%)	0.00275 (0.27%)	0.000814 (0.081%)	0.791 (79%)	0.000529 (0.053%)	0.000627 (0.063%)	0.00175 (0.18%)	0.00189 (0.19%)	0.00156 (0.16%)	0.00451 (0.45%)	0.129 (13%)
23	XP_027079246.1	CaChi83_Chr7e	Extracel	0.0239 (2.4%)	0.0894 (8.9%)	0.00095 (0.095%)	0.00261 (0.26%)	0.00341 (0.34%)	0.000931 (0.093%)	0.725 (72%)	0.000941 (0.094%)	0.00116 (0.12%)	0.00156 (0.16%)	0.00169 (0.17%)	0.00368 (0.37%)	0.00422 (0.42%)	0.14 (14%)
24	XP_027079248.1	CaChi81_Chr7e	Extracel	0.0267 (2.7%)	0.0633 (6.3%)	0.000516 (0.052%)	0.00314 (0.31%)	0.00666 (0.67%)	0.00297 (0.3%)	0.583 (58%)	0.00211 (0.21%)	0.000931 (0.093%)	0.00671 (0.67%)	0.00255 (0.26%)	0.00567 (0.57%)	0.00909 (0.91%)	0.286 (29%)
25	XP_027079250.1	CaChi84_Chr7e	Extracel	0.0375 (3.8%)	0.0718 (7.2%)	0.000886 (0.089%)	0.00183 (0.18%)	0.00698 (0.7%)	0.0044 (0.44%)	0.731 (73%)	0.00112 (0.11%)	0.00194 (0.19%)	0.00387 (0.39%)	0.0015 (0.15%)	0.004 (0.4%)	0.015 (1.5%)	0.118 (12%)
26	XP_027084699.1	CaChi86_Chr8c	Vacu	0.152 (15%)	0.0514 (5.1%)	0.00412 (0.41%)	0.0108 (1.1%)	0.0605 (6%)	0.0447 (4.5%)	0.14 (14%)	0.0241 (2.4%)	0.00665 (0.66%)	0.0956 (9.6%)	0.0111 (1.1%)	0.0588 (5.9%)	0.0954 (9.5%)	0.245 (24%)
27	XP_027080527.1	CaChi88_Chr8e	Vacu	0.148 (15%)	0.038 (3.8%)	0.00472 (0.47%)	0.0115 (1.2%)	0.0689 (6.9%)	0.0536 (5.4%)	0.158 (16%)	0.0285 (2.8%)	0.00793 (0.79%)	0.106 (11%)	0.0132 (1.3%)	0.0476 (4.8%)	0.103 (10%)	0.21 (21%)
Prediction approach followed: Hybrid PseAAC, NCC and Dipep (PseAACNCCDipep)
	Sequence_id	Code	Prediction	Celmemb	Celwall	Cyto.Golgi	Cyto.Nucl	Cyto	Endoplasm	Extracel	Golgi	Mito.Plastid	Mito	Nucl	Peroxi	Plastid	Vacu
1	XP_027098536.1	CaChi105	Extracel	0.00346 (0.35%)	0.0721 (7.2%)	0.00283 (0.28%)	0.00229 (0.23%)	0.00447 (0.45%)	0.00105 (0.1%)	0.882 (88%)	0.00088 (0.088%)	0.000928 (0.093%)	0.00154 (0.15%)	0.00179 (0.18%)	0.000454 (0.045%)	0.00718 (0.72%)	0.0188 (1.9%)
2	XP_027117688.1	CaChi16_Chr3c	Extracel	0.00252 (0.25%)	0.0393 (3.9%)	0.00153 (0.15%)	0.000535 (0.054%)	0.00134 (0.13%)	0.000492 (0.049%)	0.932 (93%)	0.000422 (0.042%)	0.000297 (0.03%)	0.00146 (0.15%)	0.000814 (0.081%)	0.000555 (0.056%)	0.00289 (0.29%)	0.0163 (1.6%)
3	XP_027117689.1	CaChi17_Chr3c	Extracel	0.0073 (0.73%)	0.0479 (4.8%)	0.00241 (0.24%)	0.00302 (0.3%)	0.00513 (0.51%)	0.00192 (0.19%)	0.887 (89%)	0.00115 (0.12%)	0.0017 (0.17%)	0.00271 (0.27%)	0.00353 (0.35%)	0.000515 (0.052%)	0.0196 (2%)	0.0163 (1.6%)
4	XP_027117690.1	CaChi13_Chr3c	Extracel	0.0152 (1.5%)	0.0629 (6.3%)	0.00292 (0.29%)	0.00606 (0.61%)	0.00824 (0.82%)	0.00441 (0.44%)	0.804 (80%)	0.002 (0.2%)	0.00288 (0.29%)	0.00541 (0.54%)	0.00607 (0.61%)	0.000782 (0.078%)	0.0599 (6%)	0.0197 (2%)
5	XP_027117691.1	CaChi14_Chr3c	Extracel	0.00964 (0.96%)	0.0474 (4.7%)	0.00231 (0.23%)	0.00358 (0.36%)	0.00497 (0.5%)	0.00297 (0.3%)	0.875 (88%)	0.00115 (0.12%)	0.00149 (0.15%)	0.00282 (0.28%)	0.00311 (0.31%)	0.00051 (0.051%)	0.0286 (2.9%)	0.0164 (1.6%)
6	XP_027117692.1	CaChi12_Chr3c	Extracel	0.00576 (0.58%)	0.0455 (4.6%)	0.00145 (0.14%)	0.00238 (0.24%)	0.00708 (0.71%)	0.00292 (0.29%)	0.902 (90%)	0.0013 (0.13%)	0.000834 (0.083%)	0.00101 (0.1%)	0.00243 (0.24%)	0.000158 (0.016%)	0.00544 (0.54%)	0.0221 (2.2%)
7	XP_027118672.1	CaChi15_Chr3c	Extracel	0.0153 (1.5%)	0.00394 (0.39%)	0.01 (1%)	0.0851 (8.5%)	0.174 (17%)	0.00801 (0.8%)	0.301 (30%)	0.012 (1.2%)	0.0163 (1.6%)	0.0143 (1.4%)	0.113 (11%)	0.00711 (0.71%)	0.211 (21%)	0.0283 (2.8%)
8	XP_027119819.1	CaChi22_Chr3e	Extracel	0.00312 (0.31%)	0.0476 (4.8%)	0.00213 (0.21%)	0.00164 (0.16%)	0.00485 (0.48%)	0.00102 (0.1%)	0.914 (91%)	0.000702 (0.07%)	0.000889 (0.089%)	0.00146 (0.15%)	0.00157 (0.16%)	0.000302 (0.03%)	0.00894 (0.89%)	0.0114 (1.1%)
9	XP_027119827.1	CaChi27_Chr3e	Extracel	0.00291 (0.29%)	0.0384 (3.8%)	0.00271 (0.27%)	0.000908 (0.091%)	0.00123 (0.12%)	0.000675 (0.068%)	0.929 (93%)	0.00051 (0.051%)	0.000346 (0.035%)	0.00159 (0.16%)	0.00126 (0.13%)	5e-04 (0.05%)	0.00362 (0.36%)	0.0163 (1.6%)
10	XP_027119828.1	CaChi25_Chr3e	Extracel	0.0106 (1.1%)	0.0698 (7%)	0.0027 (0.27%)	0.00502 (0.5%)	0.00823 (0.82%)	0.00382 (0.38%)	0.792 (79%)	0.002 (0.2%)	0.00335 (0.34%)	0.00617 (0.62%)	0.00605 (0.6%)	0.00103 (0.1%)	0.0692 (6.9%)	0.0198 (2%)
11	XP_027119829.1	CaChi28_Chr3e	Extracel	0.0104 (1%)	0.0715 (7.2%)	0.00279 (0.28%)	0.00521 (0.52%)	0.00782 (0.78%)	0.00369 (0.37%)	0.785 (78%)	0.00211 (0.21%)	0.0037 (0.37%)	0.00619 (0.62%)	0.00632 (0.63%)	0.00109 (0.11%)	0.0761 (7.6%)	0.0182 (1.8%)
12	XP_027119830.1	CaChi23_Chr3e	Extracel	0.00576 (0.58%)	0.0455 (4.6%)	0.00145 (0.14%)	0.00238 (0.24%)	0.00708 (0.71%)	0.00292 (0.29%)	0.902 (90%)	0.0013 (0.13%)	0.000834 (0.083%)	0.00101 (0.1%)	0.00243 (0.24%)	0.000158 (0.016%)	0.00544 (0.54%)	0.0221 (2.2%)
13	XP_027119831.1	CaChi24_Chr3e	Extracel	0.0033 (0.33%)	0.045 (4.5%)	0.00268 (0.27%)	0.000712 (0.071%)	0.00166 (0.17%)	0.000878 (0.088%)	0.923 (92%)	0.000509 (0.051%)	0.000337 (0.034%)	0.0028 (0.28%)	0.00148 (0.15%)	0.000515 (0.052%)	0.00507 (0.51%)	0.0124 (1.2%)
14	XP_027119835.1	CaChi33_Chr3e	Extracel	0.00897 (0.9%)	0.0455 (4.6%)	0.00239 (0.24%)	0.00299 (0.3%)	0.00521 (0.52%)	0.00227 (0.23%)	0.881 (88%)	0.00128 (0.13%)	0.00187 (0.19%)	0.00304 (0.3%)	0.00369 (0.37%)	0.000525 (0.052%)	0.0268 (2.7%)	0.0147 (1.5%)
15	XP_027119836.1	CaChi30_Chr3e	Extracel	0.0128 (1.3%)	0.0635 (6.4%)	0.00269 (0.27%)	0.00492 (0.49%)	0.00701 (0.7%)	0.00344 (0.34%)	0.819 (82%)	0.00174 (0.17%)	0.00284 (0.28%)	0.00491 (0.49%)	0.00528 (0.53%)	0.000741 (0.074%)	0.0541 (5.4%)	0.017 (1.7%)
16	XP_027119837.1	CaChi32_Chr3e	Extracel	0.00254 (0.25%)	0.0358 (3.6%)	0.00154 (0.15%)	0.00051 (0.051%)	0.00139 (0.14%)	0.000564 (0.056%)	0.936 (94%)	0.00048 (0.048%)	0.000331 (0.033%)	0.00172 (0.17%)	0.00087 (0.087%)	0.000571 (0.057%)	0.00327 (0.33%)	0.0142 (1.4%)
17	XP_027119838.1	CaChi31_Chr3e	Extracel	0.00454 (0.45%)	0.0603 (6%)	0.00226 (0.23%)	0.00499 (0.5%)	0.00545 (0.55%)	0.00183 (0.18%)	0.884 (88%)	0.00238 (0.24%)	0.00198 (0.2%)	0.0022 (0.22%)	0.00238 (0.24%)	0.000305 (0.03%)	0.0105 (1%)	0.0173 (1.7%)
18	XP_027120657.1	CaChi26_Chr3e	Extracel	0.00521 (0.52%)	0.0108 (1.1%)	0.00302 (0.3%)	0.00534 (0.53%)	0.0447 (4.5%)	0.00392 (0.39%)	0.726 (73%)	0.00135 (0.14%)	0.00232 (0.23%)	0.00277 (0.28%)	0.0153 (1.5%)	0.000743 (0.074%)	0.0826 (8.3%)	0.0959 (9.6%)
19	XP_027120663.1	CaChi29_Chr3e	Extracel	0.0296 (3%)	0.00662 (0.66%)	0.0103 (1%)	0.0399 (4%)	0.0563 (5.6%)	0.0079 (0.79%)	0.488 (49%)	0.00371 (0.37%)	0.00274 (0.27%)	0.00664 (0.66%)	0.0711 (7.1%)	0.0051 (0.51%)	0.101 (10%)	0.171 (17%)
20	XP_027075438.1	CaChi79_Chr7c	Extracel	0.00258 (0.26%)	0.00466 (0.47%)	0.00082 (0.082%)	0.000328 (0.033%)	0.000737 (0.074%)	0.00359 (0.36%)	0.979 (98%)	0.00145 (0.14%)	0.000308 (0.031%)	0.000929 (0.093%)	0.000302 (0.03%)	0.000209 (0.021%)	0.00159 (0.16%)	0.00338 (0.34%)
21	XP_027075439.1	CaChi78_Chr7c	Extracel	0.00149 (0.15%)	0.00432 (0.43%)	0.000364 (0.036%)	6.67e-05 (0.0067%)	0.000397 (0.04%)	0.00204 (0.2%)	0.983 (98%)	0.00073 (0.073%)	0.000227 (0.023%)	0.000464 (0.046%)	8.69e-05 (0.0087%)	0.000132 (0.013%)	0.000852 (0.085%)	0.00554 (0.55%)
22	XP_027079245.1	CaChi82_Chr7e	Extracel	0.000912 (0.091%)	0.02 (2%)	0.000432 (0.043%)	0.000318 (0.032%)	0.0028 (0.28%)	0.00141 (0.14%)	0.941 (94%)	0.000413 (0.041%)	0.000337 (0.034%)	0.00132 (0.13%)	0.00171 (0.17%)	0.000503 (0.05%)	0.0023 (0.23%)	0.027 (2.7%)
23	XP_027079246.1	CaChi83_Chr7e	Extracel	0.000475 (0.048%)	0.0976 (9.8%)	0.000257 (0.026%)	0.000196 (0.02%)	0.00291 (0.29%)	0.00194 (0.19%)	0.87 (87%)	0.000572 (0.057%)	0.00048 (0.048%)	0.00173 (0.17%)	0.000962 (0.096%)	0.000679 (0.068%)	0.00135 (0.14%)	0.0211 (2.1%)
24	XP_027079248.1	CaChi81_Chr7e	Extracel	0.00156 (0.16%)	0.00346 (0.35%)	0.00055 (0.055%)	0.000153 (0.015%)	0.000504 (0.05%)	0.0024 (0.24%)	0.984 (98%)	0.000867 (0.087%)	0.000295 (0.03%)	0.000667 (0.067%)	0.000155 (0.016%)	0.000159 (0.016%)	0.00146 (0.15%)	0.00421 (0.42%)
25	XP_027079250.1	CaChi84_Chr7e	Extracel	0.0502 (5%)	0.0642 (6.4%)	0.00296 (0.3%)	0.00205 (0.2%)	0.0361 (3.6%)	0.00279 (0.28%)	0.755 (76%)	0.00409 (0.41%)	0.00231 (0.23%)	0.00527 (0.53%)	0.0078 (0.78%)	0.00426 (0.43%)	0.0133 (1.3%)	0.05 (5%)
26	XP_027084699.1	CaChi86_Chr8c	Extracel	0.058 (5.8%)	0.328 (33%)	0.00789 (0.79%)	0.000732 (0.073%)	0.00872 (0.87%)	0.0105 (1%)	0.482 (48%)	0.00453 (0.45%)	0.00179 (0.18%)	0.00196 (0.2%)	0.00157 (0.16%)	0.00216 (0.22%)	0.00391 (0.39%)	0.0882 (8.8%)
27	XP_027080527.1	CaChi88_Chr8e	Extracel	0.066 (6.6%)	0.308 (31%)	0.00833 (0.83%)	0.000758 (0.076%)	0.00933 (0.93%)	0.0115 (1.2%)	0.494 (49%)	0.00467 (0.47%)	0.00191 (0.19%)	0.00221 (0.22%)	0.00163 (0.16%)	0.00224 (0.22%)	0.00464 (0.46%)	0.0843 (8.4%)
Prediction approach followed: Hybrid NCC, Dipep, CTDC, CTDT and QSO (NCCDipepCTDCCTDTQSO)
	Sequence_id	Code	Prediction	Celmemb	Celwall	Cyto.Golgi	Cyto.Nucl	Cyto	Endoplasm	Extracel	Golgi	Mito.Plastid	Mito	Nucl	Peroxi	Plastid	Vacu
1	XP_027098536.1	CaChi105	Extracel	0.00232 (0.23%)	0.0451 (4.5%)	0.00135 (0.14%)	0.00282 (0.28%)	0.015 (1.5%)	0.00142 (0.14%)	0.856 (86%)	0.000213 (0.021%)	0.00187 (0.19%)	0.000553 (0.055%)	0.00135 (0.14%)	0.000529 (0.053%)	0.00391 (0.39%)	0.0674 (6.7%)
2	XP_027117688.1	CaChi16_Chr3c	Extracel	0.00175 (0.18%)	0.0225 (2.2%)	0.00082 (0.082%)	0.000531 (0.053%)	0.00356 (0.36%)	0.000673 (0.067%)	0.939 (94%)	0.000202 (0.02%)	0.000402 (0.04%)	0.000538 (0.054%)	0.000499 (0.05%)	0.000655 (0.066%)	0.00102 (0.1%)	0.0278 (2.8%)
3	XP_027117689.1	CaChi17_Chr3c	Extracel	0.00308 (0.31%)	0.0331 (3.3%)	0.00123 (0.12%)	0.0025 (0.25%)	0.0158 (1.6%)	0.00114 (0.11%)	0.9 (90%)	0.000209 (0.021%)	0.00174 (0.17%)	0.000644 (0.064%)	0.00172 (0.17%)	0.000486 (0.049%)	0.00485 (0.48%)	0.0339 (3.4%)
4	XP_027117690.1	CaChi13_Chr3c	Extracel	0.00414 (0.41%)	0.0363 (3.6%)	0.00124 (0.12%)	0.00323 (0.32%)	0.0164 (1.6%)	0.00208 (0.21%)	0.891 (89%)	0.00025 (0.025%)	0.00257 (0.26%)	0.000833 (0.083%)	0.00224 (0.22%)	0.000513 (0.051%)	0.00734 (0.73%)	0.032 (3.2%)
5	XP_027117691.1	CaChi14_Chr3c	Extracel	0.00334 (0.33%)	0.0305 (3%)	0.00114 (0.11%)	0.00265 (0.26%)	0.0122 (1.2%)	0.0022 (0.22%)	0.904 (90%)	2e-04 (0.02%)	0.00214 (0.21%)	0.000664 (0.066%)	0.00159 (0.16%)	0.00046 (0.046%)	0.00538 (0.54%)	0.0336 (3.4%)
6	XP_027117692.1	CaChi12_Chr3c	Extracel	0.00207 (0.21%)	0.0409 (4.1%)	0.00134 (0.13%)	0.00398 (0.4%)	0.025 (2.5%)	0.00161 (0.16%)	0.879 (88%)	0.000194 (0.019%)	0.00139 (0.14%)	0.000458 (0.046%)	0.00329 (0.33%)	0.000347 (0.035%)	0.00556 (0.56%)	0.0347 (3.5%)
7	XP_027118672.1	CaChi15_Chr3c	Plastid	0.0143 (1.4%)	0.0101 (1%)	0.00383 (0.38%)	0.0442 (4.4%)	0.145 (14%)	0.00758 (0.76%)	0.274 (27%)	0.00295 (0.3%)	0.0109 (1.1%)	0.00494 (0.49%)	0.0668 (6.7%)	0.00398 (0.4%)	0.346 (35%)	0.0648 (6.5%)
8	XP_027119819.1	CaChi22_Chr3e	Extracel	0.00226 (0.23%)	0.0339 (3.4%)	0.00107 (0.11%)	0.00263 (0.26%)	0.0171 (1.7%)	0.00127 (0.13%)	0.886 (89%)	0.000191 (0.019%)	0.00178 (0.18%)	0.000507 (0.051%)	0.0014 (0.14%)	4e-04 (0.04%)	0.00503 (0.5%)	0.046 (4.6%)
9	XP_027119827.1	CaChi27_Chr3e	Extracel	0.00137 (0.14%)	0.021 (2.1%)	0.0017 (0.17%)	0.000687 (0.069%)	0.00278 (0.28%)	0.000632 (0.063%)	0.942 (94%)	0.000234 (0.023%)	0.000375 (0.038%)	0.000559 (0.056%)	0.000659 (0.066%)	0.000589 (0.059%)	0.00115 (0.12%)	0.0262 (2.6%)
10	XP_027119828.1	CaChi25_Chr3e	Extracel	0.00398 (0.4%)	0.036 (3.6%)	0.00104 (0.1%)	0.0033 (0.33%)	0.0192 (1.9%)	0.00163 (0.16%)	0.88 (88%)	0.000265 (0.026%)	0.00367 (0.37%)	0.00101 (0.1%)	0.00239 (0.24%)	0.00063 (0.063%)	0.00807 (0.81%)	0.0384 (3.8%)
11	XP_027119829.1	CaChi28_Chr3e	Extracel	0.00423 (0.42%)	0.0405 (4%)	0.0011 (0.11%)	0.00367 (0.37%)	0.0192 (1.9%)	0.00173 (0.17%)	0.873 (87%)	0.000298 (0.03%)	0.00444 (0.44%)	0.00111 (0.11%)	0.00262 (0.26%)	0.000694 (0.069%)	0.00916 (0.92%)	0.0382 (3.8%)
12	XP_027119830.1	CaChi23_Chr3e	Extracel	0.00207 (0.21%)	0.0409 (4.1%)	0.00134 (0.13%)	0.00398 (0.4%)	0.025 (2.5%)	0.00161 (0.16%)	0.879 (88%)	0.000194 (0.019%)	0.00139 (0.14%)	0.000458 (0.046%)	0.00329 (0.33%)	0.000347 (0.035%)	0.00556 (0.56%)	0.0347 (3.5%)
13	XP_027119831.1	CaChi24_Chr3e	Extracel	0.002 (0.2%)	0.0214 (2.1%)	0.00132 (0.13%)	0.000523 (0.052%)	0.00331 (0.33%)	0.000736 (0.074%)	0.941 (94%)	0.000239 (0.024%)	0.00034 (0.034%)	0.00112 (0.11%)	0.000847 (0.085%)	0.000631 (0.063%)	0.00209 (0.21%)	0.0247 (2.5%)
14	XP_027119835.1	CaChi33_Chr3e	Extracel	0.00313 (0.31%)	0.0312 (3.1%)	0.00106 (0.11%)	0.00241 (0.24%)	0.0159 (1.6%)	0.00137 (0.14%)	0.903 (90%)	0.000223 (0.022%)	0.00204 (0.2%)	0.000696 (0.07%)	0.00172 (0.17%)	0.000485 (0.048%)	0.00557 (0.56%)	0.0312 (3.1%)
15	XP_027119836.1	CaChi30_Chr3e	Extracel	0.00426 (0.43%)	0.0423 (4.2%)	0.00118 (0.12%)	0.0035 (0.35%)	0.0183 (1.8%)	0.0022 (0.22%)	0.881 (88%)	0.000281 (0.028%)	0.00331 (0.33%)	0.000928 (0.093%)	0.00243 (0.24%)	0.000592 (0.059%)	0.00763 (0.76%)	0.0322 (3.2%)
16	XP_027119837.1	CaChi32_Chr3e	Extracel	0.00204 (0.2%)	0.02 (2%)	0.00069 (0.069%)	0.000473 (0.047%)	0.00317 (0.32%)	0.000907 (0.091%)	0.946 (95%)	0.00028 (0.028%)	0.000475 (0.048%)	0.000713 (0.071%)	0.000499 (0.05%)	0.000697 (0.07%)	0.00124 (0.12%)	0.023 (2.3%)
17	XP_027119838.1	CaChi31_Chr3e	Extracel	0.002 (0.2%)	0.0551 (5.5%)	0.00169 (0.17%)	0.00514 (0.51%)	0.0185 (1.8%)	0.0011 (0.11%)	0.856 (86%)	0.000356 (0.036%)	0.00231 (0.23%)	0.00073 (0.073%)	0.00302 (0.3%)	0.000554 (0.055%)	0.00724 (0.72%)	0.0466 (4.7%)
18	XP_027120657.1	CaChi26_Chr3e	Extracel	0.00418 (0.42%)	0.0256 (2.6%)	0.00148 (0.15%)	0.00756 (0.76%)	0.076 (7.6%)	0.00325 (0.32%)	0.677 (68%)	0.000362 (0.036%)	0.0032 (0.32%)	0.000747 (0.075%)	0.0118 (1.2%)	0.000718 (0.072%)	0.0723 (7.2%)	0.116 (12%)
19	XP_027120663.1	CaChi29_Chr3e	Extracel	0.0144 (1.4%)	0.0102 (1%)	0.00493 (0.49%)	0.0204 (2%)	0.159 (16%)	0.0029 (0.29%)	0.464 (46%)	0.00123 (0.12%)	0.00225 (0.22%)	0.00216 (0.22%)	0.0502 (5%)	0.00363 (0.36%)	0.037 (3.7%)	0.227 (23%)
20	XP_027075438.1	CaChi79_Chr7c	Extracel	0.00156 (0.16%)	0.0114 (1.1%)	0.000624 (0.062%)	0.000324 (0.032%)	0.00108 (0.11%)	0.0018 (0.18%)	0.975 (98%)	0.000601 (0.06%)	0.000305 (0.03%)	0.000708 (0.071%)	0.000164 (0.016%)	0.00032 (0.032%)	0.000865 (0.086%)	0.00472 (0.47%)
21	XP_027075439.1	CaChi78_Chr7c	Extracel	0.000967 (0.097%)	0.00843 (0.84%)	0.000378 (0.038%)	0.000136 (0.014%)	0.000772 (0.077%)	0.00145 (0.14%)	0.97 (97%)	0.000326 (0.033%)	0.000363 (0.036%)	0.000383 (0.038%)	8.52e-05 (0.0085%)	0.000263 (0.026%)	0.000665 (0.066%)	0.0158 (1.6%)
22	XP_027079245.1	CaChi82_Chr7e	Extracel	0.0057 (0.57%)	0.0225 (2.2%)	0.000824 (0.082%)	0.0025 (0.25%)	0.00913 (0.91%)	0.00723 (0.72%)	0.821 (82%)	0.000422 (0.042%)	0.00125 (0.12%)	0.00128 (0.13%)	0.00248 (0.25%)	0.000903 (0.09%)	0.00311 (0.31%)	0.122 (12%)
23	XP_027079246.1	CaChi83_Chr7e	Extracel	0.00054 (0.054%)	0.0383 (3.8%)	0.000273 (0.027%)	0.000291 (0.029%)	0.00217 (0.22%)	0.00164 (0.16%)	0.921 (92%)	0.000283 (0.028%)	0.000443 (0.044%)	0.000457 (0.046%)	0.000421 (0.042%)	0.000505 (0.05%)	0.000545 (0.054%)	0.0336 (3.4%)
24	XP_027079248.1	CaChi81_Chr7e	Extracel	0.00147 (0.15%)	0.00856 (0.86%)	0.000503 (0.05%)	0.00026 (0.026%)	0.00115 (0.12%)	0.00177 (0.18%)	0.97 (97%)	0.00048 (0.048%)	0.000485 (0.048%)	0.000667 (0.067%)	0.000135 (0.014%)	0.000322 (0.032%)	0.00128 (0.13%)	0.0131 (1.3%)
25	XP_027079250.1	CaChi84_Chr7e	Extracel	0.0132 (1.3%)	0.0566 (5.7%)	0.00119 (0.12%)	0.00219 (0.22%)	0.0146 (1.5%)	0.00294 (0.29%)	0.808 (81%)	0.00176 (0.18%)	0.00258 (0.26%)	0.00196 (0.2%)	0.00288 (0.29%)	0.00239 (0.24%)	0.00314 (0.31%)	0.0864 (8.6%)
26	XP_027084699.1	CaChi86_Chr8c	Extracel	0.0396 (4%)	0.144 (14%)	0.00256 (0.26%)	0.000459 (0.046%)	0.0079 (0.79%)	0.023 (2.3%)	0.534 (53%)	0.00767 (0.77%)	0.00174 (0.17%)	0.00141 (0.14%)	0.000745 (0.074%)	0.00319 (0.32%)	0.00307 (0.31%)	0.231 (23%)
27	XP_027080527.1	CaChi88_Chr8e	Extracel	0.0497 (5%)	0.13 (13%)	0.00251 (0.25%)	0.000557 (0.056%)	0.00901 (0.9%)	0.0294 (2.9%)	0.542 (54%)	0.0085 (0.85%)	0.00203 (0.2%)	0.00188 (0.19%)	0.000891 (0.089%)	0.00343 (0.34%)	0.00392 (0.39%)	0.216 (22%)

## Sheet: S6
Table S6:	Subcellular localization prediction of Coffea canephora putative chitinases
GH18
Prediction approach followed: Amino Acid composition (AAC)
	could not be predicted > CDP17849.1_Chr5
	Sequence_id	Code	Prediction	Celmemb	Celwall	Cyto.Golgi	Cyto.Nucl	Cyto	Endoplasm	Extracel	Golgi	Mito.Plastid	Mito	Nucl	Peroxi	Plastid	Vacu
1	Cc_CDP00697.1_Chr11	CcChi39_Chr11	Vacu	0.0218 (2.2%)	0.0758 (7.6%)	0.00162 (0.16%)	0.00131 (0.13%)	0.00124 (0.12%)	0.00296 (0.3%)	0.401 (40%)	0.00211 (0.21%)	0.00186 (0.19%)	0.00226 (0.23%)	0.00219 (0.22%)	0.00365 (0.36%)	0.00806 (0.81%)	0.474 (47%)
2	Cc_CDP03456.1_Chr3	CcChi6_Chr3	Plastid	0.122 (12%)	0.0125 (1.2%)	0.00336 (0.34%)	0.0293 (2.9%)	0.0489 (4.9%)	0.0232 (2.3%)	0.114 (11%)	0.00701 (0.7%)	0.0102 (1%)	0.0724 (7.2%)	0.0959 (9.6%)	0.00539 (0.54%)	0.42 (42%)	0.0361 (3.6%)
3	Cc_CDP04708.1_Chr7	CcChi32_Chr7	Extracel	0.0442 (4.4%)	0.0322 (3.2%)	0.00435 (0.43%)	0.00756 (0.76%)	0.0279 (2.8%)	0.151 (15%)	0.284 (28%)	0.015 (1.5%)	0.0074 (0.74%)	0.0569 (5.7%)	0.0159 (1.6%)	0.0198 (2%)	0.28 (28%)	0.0534 (5.3%)
4	Cc_CDP05113.1_Chr2	CcChi2_Chr2	Extracel	0.0341 (3.4%)	0.209 (21%)	0.00308 (0.31%)	0.00584 (0.58%)	0.00911 (0.91%)	0.00468 (0.47%)	0.616 (62%)	0.00345 (0.34%)	0.00576 (0.58%)	0.011 (1.1%)	0.0111 (1.1%)	0.00388 (0.39%)	0.0402 (4%)	0.0428 (4.3%)
5	Cc_CDP08698.1_Chr2	CcChi5_Chr2	Endoplasm	0.0633 (6.3%)	0.00256 (0.26%)	0.0019 (0.19%)	0.00435 (0.43%)	0.0101 (1%)	0.54 (54%)	0.000763 (0.076%)	0.279 (28%)	0.0168 (1.7%)	0.0182 (1.8%)	0.00446 (0.45%)	0.0124 (1.2%)	0.0384 (3.8%)	0.00787 (0.79%)
6	Cc_CDP08970.1_Chr1	CcChi1_Chr1	Plastid	0.131 (13%)	0.0214 (2.1%)	0.00401 (0.4%)	0.031 (3.1%)	0.0483 (4.8%)	0.0209 (2.1%)	0.163 (16%)	0.00667 (0.67%)	0.0102 (1%)	0.0551 (5.5%)	0.0703 (7%)	0.00559 (0.56%)	0.391 (39%)	0.0419 (4.2%)
7	Cc_CDP09309.1_Chr2	CcChi4_Chr2	Extracel	0.0441 (4.4%)	0.0946 (9.5%)	0.00471 (0.47%)	0.0149 (1.5%)	0.0191 (1.9%)	0.0117 (1.2%)	0.611 (61%)	0.00642 (0.64%)	0.0096 (0.96%)	0.0253 (2.5%)	0.0304 (3%)	0.00608 (0.61%)	0.0629 (6.3%)	0.059 (5.9%)
8	Cc_CDP09311.1_Chr2	CcChi3_Chr2	Extracel	0.038 (3.8%)	0.0781 (7.8%)	0.00413 (0.41%)	0.0105 (1%)	0.0152 (1.5%)	0.00903 (0.9%)	0.64 (64%)	0.00511 (0.51%)	0.00975 (0.98%)	0.0237 (2.4%)	0.0205 (2.1%)	0.00514 (0.51%)	0.0527 (5.3%)	0.0886 (8.9%)
9	Cc_CDP10185.1_Chr6	CcChi28_Chr6	Plastid	0.161 (16%)	0.0924 (9.2%)	0.00205 (0.2%)	0.00829 (0.83%)	0.0322 (3.2%)	0.00934 (0.93%)	0.152 (15%)	0.00692 (0.69%)	0.0578 (5.8%)	0.0425 (4.2%)	0.0116 (1.2%)	0.00425 (0.43%)	0.391 (39%)	0.0292 (2.9%)
10	Cc_CDP10186.1_Chr6	CcChi27_Chr6	Extracel	0.0693 (6.9%)	0.0479 (4.8%)	0.00416 (0.42%)	0.0245 (2.4%)	0.0387 (3.9%)	0.0343 (3.4%)	0.428 (43%)	0.0154 (1.5%)	0.0146 (1.5%)	0.0548 (5.5%)	0.0309 (3.1%)	0.00778 (0.78%)	0.175 (18%)	0.0548 (5.5%)
11	Cc_CDP10187.1_Chr6	CcChi26_Chr6	Golgi	0.00875 (0.88%)	0.183 (18%)	0.00361 (0.36%)	0.0285 (2.8%)	0.0195 (2%)	0.0772 (7.7%)	0.00801 (0.8%)	0.389 (39%)	0.0124 (1.2%)	0.0179 (1.8%)	0.0241 (2.4%)	0.00896 (0.9%)	0.212 (21%)	0.00734 (0.73%)
12	Cc_CDP10188.1_Chr6	CcChi25_Chr6	Celwall	0.0943 (9.4%)	0.538 (54%)	0.00927 (0.93%)	0.0115 (1.2%)	0.00611 (0.61%)	0.00987 (0.99%)	0.105 (10%)	0.0396 (4%)	0.014 (1.4%)	0.00923 (0.92%)	0.00721 (0.72%)	0.0104 (1%)	0.0306 (3.1%)	0.116 (12%)
13	Cc_CDP10189.1_Chr6	CcChi24_Chr6	Extracel	0.0165 (1.6%)	0.397 (40%)	0.00196 (0.2%)	0.00209 (0.21%)	0.00281 (0.28%)	0.00106 (0.11%)	0.541 (54%)	0.00166 (0.17%)	0.00475 (0.48%)	0.00331 (0.33%)	0.00221 (0.22%)	0.00118 (0.12%)	0.0149 (1.5%)	0.00911 (0.91%)
14	Cc_CDP10190.1_Chr6	CcChi23_Chr6	Extracel	0.067 (6.7%)	0.139 (14%)	0.00423 (0.42%)	0.00936 (0.94%)	0.0222 (2.2%)	0.00664 (0.66%)	0.615 (62%)	0.00482 (0.48%)	0.0111 (1.1%)	0.0142 (1.4%)	0.0244 (2.4%)	0.00427 (0.43%)	0.0468 (4.7%)	0.0309 (3.1%)
15	Cc_CDP10191.1_Chr6	CcChi22_Chr6	Celwall	0.0128 (1.3%)	0.498 (50%)	0.00185 (0.18%)	0.00181 (0.18%)	0.00336 (0.34%)	0.00104 (0.1%)	0.448 (45%)	0.00149 (0.15%)	0.00414 (0.41%)	0.00325 (0.32%)	0.00239 (0.24%)	0.00104 (0.1%)	0.0114 (1.1%)	0.00979 (0.98%)
16	Cc_CDP10876.1_Chr3	CcChi11_Chr3	Extracel	0.104 (10%)	0.0496 (5%)	0.00803 (0.8%)	0.0216 (2.2%)	0.0173 (1.7%)	0.0161 (1.6%)	0.327 (33%)	0.0126 (1.3%)	0.0194 (1.9%)	0.0639 (6.4%)	0.0334 (3.3%)	0.00831 (0.83%)	0.143 (14%)	0.176 (18%)
17	Cc_CDP10878.1_Chr3	CcChi12_Chr3	Vacu	0.0449 (4.5%)	0.0417 (4.2%)	0.00539 (0.54%)	0.00852 (0.85%)	0.00778 (0.78%)	0.00954 (0.95%)	0.214 (21%)	0.00446 (0.45%)	0.00864 (0.86%)	0.0135 (1.4%)	0.0117 (1.2%)	0.00635 (0.64%)	0.0368 (3.7%)	0.587 (59%)
18	Cc_CDP10880.1_Chr3	CcChi13_Chr3	Extracel	0.0349 (3.5%)	0.182 (18%)	0.00478 (0.48%)	0.0164 (1.6%)	0.013 (1.3%)	0.0133 (1.3%)	0.461 (46%)	0.0146 (1.5%)	0.00832 (0.83%)	0.029 (2.9%)	0.0254 (2.5%)	0.00823 (0.82%)	0.127 (13%)	0.0623 (6.2%)
19	Cc_CDP11638.1_Chr11	CcChi38_Chr11	Celmemb	0.433 (43%)	0.0144 (1.4%)	0.00372 (0.37%)	0.011 (1.1%)	0.0278 (2.8%)	0.0313 (3.1%)	0.178 (18%)	0.00817 (0.82%)	0.00744 (0.74%)	0.021 (2.1%)	0.0184 (1.8%)	0.0119 (1.2%)	0.0524 (5.2%)	0.182 (18%)
20	Cc_CDP16059.1_Chr5	CcChi14_Chr5	Plastid	0.128 (13%)	0.0158 (1.6%)	0.00382 (0.38%)	0.0211 (2.1%)	0.0359 (3.6%)	0.0219 (2.2%)	0.154 (15%)	0.0104 (1%)	0.00906 (0.91%)	0.052 (5.2%)	0.0491 (4.9%)	0.0109 (1.1%)	0.394 (39%)	0.0935 (9.4%)
21	Cc_CDP16516.1_Chr11	CcChi37_Chr11	Extracel	0.0223 (2.2%)	0.0472 (4.7%)	0.0036 (0.36%)	0.00747 (0.75%)	0.0102 (1%)	0.00576 (0.58%)	0.815 (82%)	0.00419 (0.42%)	0.00626 (0.63%)	0.0125 (1.2%)	0.0131 (1.3%)	0.0047 (0.47%)	0.0246 (2.5%)	0.0229 (2.3%)
22	Cc_CDP16892.1_Chr11	CcChi35_Chr11	Celmemb	0.514 (51%)	0.0123 (1.2%)	0.00313 (0.31%)	0.00815 (0.82%)	0.0574 (5.7%)	0.0334 (3.3%)	0.135 (14%)	0.00776 (0.78%)	0.00602 (0.6%)	0.0101 (1%)	0.0151 (1.5%)	0.0195 (2%)	0.066 (6.6%)	0.111 (11%)
23	Cc_CDP16893.1_Chr11	CcChi36_Chr11	Celmemb	0.313 (31%)	0.0111 (1.1%)	0.00591 (0.59%)	0.0131 (1.3%)	0.132 (13%)	0.0502 (5%)	0.107 (11%)	0.0122 (1.2%)	0.00959 (0.96%)	0.0133 (1.3%)	0.0294 (2.9%)	0.0525 (5.2%)	0.187 (19%)	0.0625 (6.2%)
24	Cc_CDP17850.1_Chr5	CcChi16_Chr5	Plastid	0.116 (12%)	0.0146 (1.5%)	0.0072 (0.72%)	0.0299 (3%)	0.0254 (2.5%)	0.25 (25%)	0.0401 (4%)	0.0224 (2.2%)	0.0165 (1.6%)	0.0433 (4.3%)	0.0491 (4.9%)	0.0212 (2.1%)	0.265 (26%)	0.0999 (10%)
25	Cc_CDP17851.1_Chr5	CcChi17_Chr5	Extracel	0.0719 (7.2%)	0.0557 (5.6%)	0.00614 (0.61%)	0.0285 (2.8%)	0.0394 (3.9%)	0.0193 (1.9%)	0.381 (38%)	0.0189 (1.9%)	0.016 (1.6%)	0.0325 (3.2%)	0.0689 (6.9%)	0.0475 (4.8%)	0.168 (17%)	0.0467 (4.7%)
26	Cc_CDP17852.1_Chr5	CcChi18_Chr5	Extracel	0.0646 (6.5%)	0.137 (14%)	0.00517 (0.52%)	0.024 (2.4%)	0.0324 (3.2%)	0.0205 (2.1%)	0.381 (38%)	0.0136 (1.4%)	0.0144 (1.4%)	0.0366 (3.7%)	0.0532 (5.3%)	0.0137 (1.4%)	0.154 (15%)	0.0508 (5.1%)
27	Cc_CDP17853.1_Chr5	CcChi19_Chr5	Extracel	0.175 (18%)	0.071 (7.1%)	0.00418 (0.42%)	0.0136 (1.4%)	0.0224 (2.2%)	0.014 (1.4%)	0.446 (45%)	0.00837 (0.84%)	0.0105 (1%)	0.0226 (2.3%)	0.0325 (3.2%)	0.0135 (1.4%)	0.0822 (8.2%)	0.0842 (8.4%)
28	Cc_CDP17855.1_Chr5	CcChi20_Chr5	Extracel	0.0784 (7.8%)	0.0332 (3.3%)	0.00464 (0.46%)	0.00809 (0.81%)	0.0148 (1.5%)	0.0439 (4.4%)	0.491 (49%)	0.0454 (4.5%)	0.00782 (0.78%)	0.0132 (1.3%)	0.0145 (1.5%)	0.0874 (8.7%)	0.0518 (5.2%)	0.106 (11%)
29	Cc_CDP17856.1_Chr5	CcChi21_Chr5	Extracel	0.112 (11%)	0.0388 (3.9%)	0.00525 (0.52%)	0.0183 (1.8%)	0.0344 (3.4%)	0.0267 (2.7%)	0.329 (33%)	0.0106 (1.1%)	0.0113 (1.1%)	0.0342 (3.4%)	0.0394 (3.9%)	0.0196 (2%)	0.187 (19%)	0.134 (13%)
30	Cc_CDP18755.1_Chr0	CcChi40_Chr0	Extracel	0.11 (11%)	0.0311 (3.1%)	0.00276 (0.28%)	0.00655 (0.66%)	0.0148 (1.5%)	0.0115 (1.2%)	0.443 (44%)	0.00276 (0.28%)	0.00428 (0.43%)	0.00714 (0.71%)	0.012 (1.2%)	0.00768 (0.77%)	0.0324 (3.2%)	0.315 (32%)
31	Cc_CDP18756.1_Chr0	CcChi41_Chr0	Extracel	0.0713 (7.1%)	0.0693 (6.9%)	0.00395 (0.4%)	0.0097 (0.97%)	0.0186 (1.9%)	0.0124 (1.2%)	0.604 (60%)	0.00511 (0.51%)	0.00935 (0.94%)	0.015 (1.5%)	0.0215 (2.2%)	0.00851 (0.85%)	0.0526 (5.3%)	0.0989 (9.9%)
32	Cc_CDP21087.1_Chr0	CcChi43_Chr0	Extracel	0.0713 (7.1%)	0.0693 (6.9%)	0.00395 (0.4%)	0.0097 (0.97%)	0.0186 (1.9%)	0.0124 (1.2%)	0.604 (60%)	0.00511 (0.51%)	0.00935 (0.94%)	0.015 (1.5%)	0.0215 (2.2%)	0.00851 (0.85%)	0.0526 (5.3%)	0.0989 (9.9%)
33	Cc_CDP21287.1_Chr0	CcChi44_Chr0	Extracel	0.0339 (3.4%)	0.0718 (7.2%)	0.003 (0.3%)	0.00573 (0.57%)	0.0296 (3%)	0.0223 (2.2%)	0.392 (39%)	0.0051 (0.51%)	0.0098 (0.98%)	0.00675 (0.68%)	0.015 (1.5%)	0.022 (2.2%)	0.305 (30%)	0.0787 (7.9%)
34	Cc_CDP22251.1_Chr0	CcChi47_Chr0	Extracel	0.0713 (7.1%)	0.0693 (6.9%)	0.00395 (0.4%)	0.0097 (0.97%)	0.0186 (1.9%)	0.0124 (1.2%)	0.604 (60%)	0.00511 (0.51%)	0.00935 (0.94%)	0.015 (1.5%)	0.0215 (2.2%)	0.00851 (0.85%)	0.0526 (5.3%)	0.0989 (9.9%)
Prediction approach followed: Dipeptide composition (Dipep)
	Sequence_id	Code	Prediction	Celmemb	Celwall	Cyto.Golgi	Cyto.Nucl	Cyto	Endoplasm	Extracel	Golgi	Mito.Plastid	Mito	Nucl	Peroxi	Plastid	Vacu
1	Cc_CDP00697.1_Chr11	CcChi39_Chr11	Extracel	0.0726 (7.3%)	0.123 (12%)	0.00537 (0.54%)	0.00631 (0.63%)	0.0119 (1.2%)	0.0179 (1.8%)	0.547 (55%)	0.0173 (1.7%)	0.00466 (0.47%)	0.00712 (0.71%)	0.00806 (0.81%)	0.00972 (0.97%)	0.0314 (3.1%)	0.138 (14%)
2	Cc_CDP03456.1_Chr3	CcChi6_Chr3	Extracel	0.0857 (8.6%)	0.0891 (8.9%)	0.0114 (1.1%)	0.0203 (2%)	0.0129 (1.3%)	0.0126 (1.3%)	0.592 (59%)	0.00554 (0.55%)	0.0109 (1.1%)	0.0197 (2%)	0.0327 (3.3%)	0.0119 (1.2%)	0.0575 (5.8%)	0.0378 (3.8%)
3	Cc_CDP04708.1_Chr7	CcChi32_Chr7	Plastid	0.0193 (1.9%)	0.00764 (0.76%)	0.000522 (0.052%)	0.002 (0.2%)	0.0653 (6.5%)	0.0118 (1.2%)	0.024 (2.4%)	0.00157 (0.16%)	0.00778 (0.78%)	0.0194 (1.9%)	0.00113 (0.11%)	0.00325 (0.32%)	0.822 (82%)	0.0144 (1.4%)
4	Cc_CDP05113.1_Chr2	CcChi2_Chr2	Extracel	0.022 (2.2%)	0.0905 (9%)	0.00269 (0.27%)	0.00385 (0.38%)	0.00406 (0.41%)	0.00886 (0.89%)	0.811 (81%)	0.00161 (0.16%)	0.00419 (0.42%)	0.00376 (0.38%)	0.00249 (0.25%)	0.00725 (0.73%)	0.00895 (0.9%)	0.0287 (2.9%)
5	Cc_CDP08698.1_Chr2	CcChi5_Chr2	Celmemb	0.227 (23%)	0.00439 (0.44%)	0.00221 (0.22%)	0.0184 (1.8%)	0.0196 (2%)	0.141 (14%)	0.0027 (0.27%)	0.129 (13%)	0.0133 (1.3%)	0.0227 (2.3%)	0.0939 (9.4%)	0.036 (3.6%)	0.185 (18%)	0.105 (10%)
6	Cc_CDP08970.1_Chr1	CcChi1_Chr1	Extracel	0.199 (20%)	0.0712 (7.1%)	0.011 (1.1%)	0.0187 (1.9%)	0.011 (1.1%)	0.0119 (1.2%)	0.535 (54%)	0.00553 (0.55%)	0.0051 (0.51%)	0.0149 (1.5%)	0.0344 (3.4%)	0.0155 (1.6%)	0.0365 (3.6%)	0.0307 (3.1%)
7	Cc_CDP09309.1_Chr2	CcChi4_Chr2	Extracel	0.0226 (2.3%)	0.14 (14%)	0.00421 (0.42%)	0.00396 (0.4%)	0.00759 (0.76%)	0.00547 (0.55%)	0.745 (74%)	0.00137 (0.14%)	0.00172 (0.17%)	0.00376 (0.38%)	0.00215 (0.22%)	0.00446 (0.45%)	0.0101 (1%)	0.0471 (4.7%)
8	Cc_CDP09311.1_Chr2	CcChi3_Chr2	Extracel	0.0199 (2%)	0.105 (10%)	0.00341 (0.34%)	0.00834 (0.83%)	0.0235 (2.4%)	0.00878 (0.88%)	0.653 (65%)	0.00301 (0.3%)	0.00406 (0.41%)	0.0119 (1.2%)	0.00736 (0.74%)	0.00705 (0.7%)	0.026 (2.6%)	0.118 (12%)
9	Cc_CDP10185.1_Chr6	CcChi28_Chr6	Mito	0.106 (11%)	0.0298 (3%)	0.00345 (0.34%)	0.00476 (0.48%)	0.0146 (1.5%)	0.0209 (2.1%)	0.0313 (3.1%)	0.0117 (1.2%)	0.028 (2.8%)	0.403 (40%)	0.00688 (0.69%)	0.0108 (1.1%)	0.247 (25%)	0.0823 (8.2%)
10	Cc_CDP10186.1_Chr6	CcChi27_Chr6	Plastid	0.0377 (3.8%)	0.0956 (9.6%)	0.00207 (0.21%)	0.0113 (1.1%)	0.0381 (3.8%)	0.0143 (1.4%)	0.0726 (7.3%)	0.00858 (0.86%)	0.0141 (1.4%)	0.258 (26%)	0.00847 (0.85%)	0.0142 (1.4%)	0.37 (37%)	0.054 (5.4%)
11	Cc_CDP10187.1_Chr6	CcChi26_Chr6	Celmemb	0.328 (33%)	0.0279 (2.8%)	0.0108 (1.1%)	0.0105 (1%)	0.0824 (8.2%)	0.109 (11%)	0.00539 (0.54%)	0.0458 (4.6%)	0.0159 (1.6%)	0.174 (17%)	0.0159 (1.6%)	0.0165 (1.6%)	0.116 (12%)	0.0415 (4.2%)
12	Cc_CDP10188.1_Chr6	CcChi25_Chr6	Celmemb	0.826 (83%)	0.00568 (0.57%)	0.00347 (0.35%)	0.00257 (0.26%)	0.00338 (0.34%)	0.00634 (0.63%)	0.00228 (0.23%)	0.01 (1%)	0.00179 (0.18%)	0.00754 (0.75%)	0.00151 (0.15%)	0.00684 (0.68%)	0.0394 (3.9%)	0.0833 (8.3%)
13	Cc_CDP10189.1_Chr6	CcChi24_Chr6	Extracel	0.242 (24%)	0.108 (11%)	0.0117 (1.2%)	0.00955 (0.96%)	0.0177 (1.8%)	0.00949 (0.95%)	0.248 (25%)	0.0223 (2.2%)	0.0218 (2.2%)	0.0922 (9.2%)	0.0137 (1.4%)	0.0279 (2.8%)	0.107 (11%)	0.0678 (6.8%)
14	Cc_CDP10190.1_Chr6	CcChi23_Chr6	Extracel	0.213 (21%)	0.0906 (9.1%)	0.00744 (0.74%)	0.0095 (0.95%)	0.0182 (1.8%)	0.0036 (0.36%)	0.468 (47%)	0.0104 (1%)	0.00686 (0.69%)	0.0148 (1.5%)	0.00791 (0.79%)	0.013 (1.3%)	0.0541 (5.4%)	0.0824 (8.2%)
15	Cc_CDP10191.1_Chr6	CcChi22_Chr6	Extracel	0.203 (20%)	0.185 (18%)	0.0145 (1.5%)	0.0096 (0.96%)	0.0142 (1.4%)	0.00801 (0.8%)	0.337 (34%)	0.023 (2.3%)	0.0171 (1.7%)	0.0459 (4.6%)	0.0102 (1%)	0.0216 (2.2%)	0.0581 (5.8%)	0.0535 (5.4%)
16	Cc_CDP10876.1_Chr3	CcChi11_Chr3	Extracel	0.0832 (8.3%)	0.102 (10%)	0.0125 (1.2%)	0.0171 (1.7%)	0.011 (1.1%)	0.0208 (2.1%)	0.484 (48%)	0.0252 (2.5%)	0.0284 (2.8%)	0.0324 (3.2%)	0.0195 (2%)	0.0117 (1.2%)	0.0865 (8.6%)	0.0651 (6.5%)
17	Cc_CDP10878.1_Chr3	CcChi12_Chr3	Extracel	0.0562 (5.6%)	0.105 (10%)	0.0068 (0.68%)	0.00815 (0.82%)	0.00561 (0.56%)	0.011 (1.1%)	0.629 (63%)	0.00524 (0.52%)	0.00745 (0.74%)	0.0172 (1.7%)	0.00663 (0.66%)	0.00701 (0.7%)	0.0405 (4%)	0.0942 (9.4%)
18	Cc_CDP10880.1_Chr3	CcChi13_Chr3	Extracel	0.0609 (6.1%)	0.043 (4.3%)	0.00831 (0.83%)	0.0251 (2.5%)	0.0247 (2.5%)	0.0251 (2.5%)	0.475 (48%)	0.0169 (1.7%)	0.0301 (3%)	0.0774 (7.7%)	0.0462 (4.6%)	0.0132 (1.3%)	0.0966 (9.7%)	0.0571 (5.7%)
19	Cc_CDP11638.1_Chr11	CcChi38_Chr11	Extracel	0.103 (10%)	0.0295 (2.9%)	0.00928 (0.93%)	0.0242 (2.4%)	0.023 (2.3%)	0.0747 (7.5%)	0.228 (23%)	0.016 (1.6%)	0.0198 (2%)	0.0534 (5.3%)	0.019 (1.9%)	0.027 (2.7%)	0.168 (17%)	0.205 (20%)
20	Cc_CDP16059.1_Chr5	CcChi14_Chr5	Plastid	0.0458 (4.6%)	0.042 (4.2%)	0.00439 (0.44%)	0.00865 (0.86%)	0.0236 (2.4%)	0.0479 (4.8%)	0.221 (22%)	0.0122 (1.2%)	0.00733 (0.73%)	0.0781 (7.8%)	0.0229 (2.3%)	0.0184 (1.8%)	0.435 (44%)	0.0327 (3.3%)
21	Cc_CDP16516.1_Chr11	CcChi37_Chr11	Extracel	0.00904 (0.9%)	0.132 (13%)	0.00181 (0.18%)	0.00238 (0.24%)	0.00168 (0.17%)	0.00184 (0.18%)	0.826 (83%)	0.000603 (0.06%)	0.00151 (0.15%)	0.00125 (0.12%)	0.00115 (0.12%)	0.0026 (0.26%)	0.0029 (0.29%)	0.0154 (1.5%)
22	Cc_CDP16892.1_Chr11	CcChi35_Chr11	Plastid	0.0927 (9.3%)	0.0108 (1.1%)	0.00631 (0.63%)	0.0168 (1.7%)	0.0652 (6.5%)	0.0998 (10%)	0.0539 (5.4%)	0.00943 (0.94%)	0.00993 (0.99%)	0.0305 (3%)	0.0408 (4.1%)	0.0203 (2%)	0.401 (40%)	0.143 (14%)
23	Cc_CDP16893.1_Chr11	CcChi36_Chr11	Endoplasm	0.0884 (8.8%)	0.00486 (0.49%)	0.00339 (0.34%)	0.0183 (1.8%)	0.0191 (1.9%)	0.351 (35%)	0.00945 (0.94%)	0.0322 (3.2%)	0.00385 (0.38%)	0.0139 (1.4%)	0.0835 (8.4%)	0.00982 (0.98%)	0.313 (31%)	0.0494 (4.9%)
24	Cc_CDP17850.1_Chr5	CcChi16_Chr5	Plastid	0.106 (11%)	0.0217 (2.2%)	0.00548 (0.55%)	0.0202 (2%)	0.0249 (2.5%)	0.0593 (5.9%)	0.0671 (6.7%)	0.0153 (1.5%)	0.0115 (1.2%)	0.0209 (2.1%)	0.0449 (4.5%)	0.0179 (1.8%)	0.558 (56%)	0.0264 (2.6%)
25	Cc_CDP17851.1_Chr5	CcChi17_Chr5	Extracel	0.127 (13%)	0.0166 (1.7%)	0.0137 (1.4%)	0.0413 (4.1%)	0.0276 (2.8%)	0.0915 (9.2%)	0.278 (28%)	0.0272 (2.7%)	0.0128 (1.3%)	0.053 (5.3%)	0.0709 (7.1%)	0.0359 (3.6%)	0.103 (10%)	0.101 (10%)
26	Cc_CDP17852.1_Chr5	CcChi18_Chr5	Extracel	0.0346 (3.5%)	0.0271 (2.7%)	0.015 (1.5%)	0.0552 (5.5%)	0.0418 (4.2%)	0.0364 (3.6%)	0.393 (39%)	0.0168 (1.7%)	0.0115 (1.2%)	0.054 (5.4%)	0.149 (15%)	0.0186 (1.9%)	0.077 (7.7%)	0.07 (7%)
27	Cc_CDP17853.1_Chr5	CcChi19_Chr5	Extracel	0.0651 (6.5%)	0.0625 (6.2%)	0.00736 (0.74%)	0.00696 (0.7%)	0.0124 (1.2%)	0.0474 (4.7%)	0.496 (50%)	0.0551 (5.5%)	0.0136 (1.4%)	0.0198 (2%)	0.0104 (1%)	0.0251 (2.5%)	0.0632 (6.3%)	0.115 (12%)
28	Cc_CDP17855.1_Chr5	CcChi20_Chr5	Celmemb	0.184 (18%)	0.0235 (2.4%)	0.00919 (0.92%)	0.012 (1.2%)	0.0215 (2.2%)	0.0906 (9.1%)	0.132 (13%)	0.148 (15%)	0.0152 (1.5%)	0.0719 (7.2%)	0.0513 (5.1%)	0.0247 (2.5%)	0.142 (14%)	0.0727 (7.3%)
29	Cc_CDP17856.1_Chr5	CcChi21_Chr5	Extracel	0.0636 (6.4%)	0.0341 (3.4%)	0.00805 (0.8%)	0.0151 (1.5%)	0.0161 (1.6%)	0.079 (7.9%)	0.43 (43%)	0.0244 (2.4%)	0.0191 (1.9%)	0.028 (2.8%)	0.0177 (1.8%)	0.0288 (2.9%)	0.0895 (9%)	0.147 (15%)
30	Cc_CDP18755.1_Chr0	CcChi40_Chr0	Extracel	0.0208 (2.1%)	0.02 (2%)	0.00677 (0.68%)	0.013 (1.3%)	0.0119 (1.2%)	0.0471 (4.7%)	0.617 (62%)	0.00868 (0.87%)	0.00343 (0.34%)	0.0151 (1.5%)	0.00665 (0.66%)	0.00861 (0.86%)	0.0515 (5.1%)	0.169 (17%)
31	Cc_CDP18756.1_Chr0	CcChi41_Chr0	Extracel	0.0458 (4.6%)	0.0421 (4.2%)	0.00809 (0.81%)	0.0101 (1%)	0.0175 (1.8%)	0.0609 (6.1%)	0.592 (59%)	0.0147 (1.5%)	0.0105 (1%)	0.0177 (1.8%)	0.00843 (0.84%)	0.0226 (2.3%)	0.0551 (5.5%)	0.0948 (9.5%)
32	Cc_CDP21087.1_Chr0	CcChi43_Chr0	Extracel	0.0458 (4.6%)	0.0421 (4.2%)	0.00809 (0.81%)	0.0101 (1%)	0.0175 (1.8%)	0.0609 (6.1%)	0.592 (59%)	0.0147 (1.5%)	0.0105 (1%)	0.0177 (1.8%)	0.00843 (0.84%)	0.0226 (2.3%)	0.0551 (5.5%)	0.0948 (9.5%)
33	Cc_CDP21287.1_Chr0	CcChi44_Chr0	Celmemb	0.199 (20%)	0.131 (13%)	0.00807 (0.81%)	0.0174 (1.7%)	0.147 (15%)	0.0623 (6.2%)	0.152 (15%)	0.0164 (1.6%)	0.0079 (0.79%)	0.0339 (3.4%)	0.0113 (1.1%)	0.0151 (1.5%)	0.118 (12%)	0.0806 (8.1%)
34	Cc_CDP22251.1_Chr0	CcChi47_Chr0	Extracel	0.0458 (4.6%)	0.0421 (4.2%)	0.00809 (0.81%)	0.0101 (1%)	0.0175 (1.8%)	0.0609 (6.1%)	0.592 (59%)	0.0147 (1.5%)	0.0105 (1%)	0.0177 (1.8%)	0.00843 (0.84%)	0.0226 (2.3%)	0.0551 (5.5%)	0.0948 (9.5%)
Prediction approach followed: Hybrid PseAAC, NCC and Dipep (PseAACNCCDipep)
	Sequence_id	Code	Prediction	Celmemb	Celwall	Cyto.Golgi	Cyto.Nucl	Cyto	Endoplasm	Extracel	Golgi	Mito.Plastid	Mito	Nucl	Peroxi	Plastid	Vacu
1	Cc_CDP00697.1_Chr11	CcChi39_Chr11	Extracel	0.0245 (2.4%)	0.147 (15%)	0.00193 (0.19%)	0.00242 (0.24%)	0.00587 (0.59%)	0.0589 (5.9%)	0.593 (59%)	0.0228 (2.3%)	0.00385 (0.38%)	0.011 (1.1%)	0.00294 (0.29%)	0.0018 (0.18%)	0.00809 (0.81%)	0.116 (12%)
2	Cc_CDP03456.1_Chr3	CcChi6_Chr3	Extracel	0.0369 (3.7%)	0.0352 (3.5%)	0.023 (2.3%)	0.00544 (0.54%)	0.0122 (1.2%)	0.026 (2.6%)	0.687 (69%)	0.0121 (1.2%)	0.00515 (0.52%)	0.016 (1.6%)	0.00676 (0.68%)	0.00208 (0.21%)	0.0135 (1.4%)	0.118 (12%)
3	Cc_CDP04708.1_Chr7	CcChi32_Chr7	Celmemb	0.336 (34%)	0.00578 (0.58%)	0.00546 (0.55%)	0.00669 (0.67%)	0.13 (13%)	0.0478 (4.8%)	0.0322 (3.2%)	0.0113 (1.1%)	0.00249 (0.25%)	0.0184 (1.8%)	0.0293 (2.9%)	0.0251 (2.5%)	0.122 (12%)	0.226 (23%)
4	Cc_CDP05113.1_Chr2	CcChi2_Chr2	Extracel	0.00608 (0.61%)	0.216 (22%)	0.000415 (0.042%)	0.000296 (0.03%)	0.00147 (0.15%)	0.0272 (2.7%)	0.596 (60%)	0.000994 (0.099%)	0.00378 (0.38%)	0.00331 (0.33%)	0.00083 (0.083%)	0.00106 (0.11%)	0.00262 (0.26%)	0.14 (14%)
5	Cc_CDP08698.1_Chr2	CcChi5_Chr2	Plastid	0.0635 (6.4%)	0.000743 (0.074%)	0.0032 (0.32%)	0.0295 (2.9%)	0.0367 (3.7%)	0.0346 (3.5%)	0.000862 (0.086%)	0.156 (16%)	0.00553 (0.55%)	0.0771 (7.7%)	0.0362 (3.6%)	0.0296 (3%)	0.521 (52%)	0.0052 (0.52%)
6	Cc_CDP08970.1_Chr1	CcChi1_Chr1	Extracel	0.0405 (4%)	0.0206 (2.1%)	0.0221 (2.2%)	0.00886 (0.89%)	0.0138 (1.4%)	0.0182 (1.8%)	0.679 (68%)	0.022 (2.2%)	0.00545 (0.55%)	0.0124 (1.2%)	0.00919 (0.92%)	0.00187 (0.19%)	0.0269 (2.7%)	0.119 (12%)
7	Cc_CDP09309.1_Chr2	CcChi4_Chr2	Extracel	0.0167 (1.7%)	0.0534 (5.3%)	0.00251 (0.25%)	0.00527 (0.53%)	0.0102 (1%)	0.0646 (6.5%)	0.591 (59%)	0.0107 (1.1%)	0.022 (2.2%)	0.0175 (1.8%)	0.00317 (0.32%)	0.00357 (0.36%)	0.0296 (3%)	0.169 (17%)
8	Cc_CDP09311.1_Chr2	CcChi3_Chr2	Extracel	0.00404 (0.4%)	0.0369 (3.7%)	0.000815 (0.082%)	0.00124 (0.12%)	0.00996 (1%)	0.052 (5.2%)	0.581 (58%)	0.00423 (0.42%)	0.00861 (0.86%)	0.0126 (1.3%)	0.00135 (0.14%)	0.00321 (0.32%)	0.0184 (1.8%)	0.266 (27%)
9	Cc_CDP10185.1_Chr6	CcChi28_Chr6	Celmemb	0.198 (20%)	0.0305 (3%)	0.00444 (0.44%)	0.0123 (1.2%)	0.155 (16%)	0.0247 (2.5%)	0.0126 (1.3%)	0.12 (12%)	0.00929 (0.93%)	0.131 (13%)	0.028 (2.8%)	0.0293 (2.9%)	0.186 (19%)	0.0578 (5.8%)
10	Cc_CDP10186.1_Chr6	CcChi27_Chr6	Plastid	0.023 (2.3%)	0.00536 (0.54%)	0.00173 (0.17%)	0.00595 (0.6%)	0.0513 (5.1%)	0.0155 (1.6%)	0.04 (4%)	0.0524 (5.2%)	0.00563 (0.56%)	0.0904 (9%)	0.00606 (0.61%)	0.0219 (2.2%)	0.606 (61%)	0.0751 (7.5%)
11	Cc_CDP10187.1_Chr6	CcChi26_Chr6	Celmemb	0.254 (25%)	0.00669 (0.67%)	0.0361 (3.6%)	0.0912 (9.1%)	0.0606 (6.1%)	0.0686 (6.9%)	0.00979 (0.98%)	0.192 (19%)	0.00344 (0.34%)	0.0183 (1.8%)	0.143 (14%)	0.0169 (1.7%)	0.0444 (4.4%)	0.0547 (5.5%)
12	Cc_CDP10188.1_Chr6	CcChi25_Chr6	Celmemb	0.344 (34%)	0.0275 (2.8%)	0.0134 (1.3%)	0.00529 (0.53%)	0.0126 (1.3%)	0.0421 (4.2%)	0.141 (14%)	0.0229 (2.3%)	0.0517 (5.2%)	0.0564 (5.6%)	0.0199 (2%)	0.00914 (0.91%)	0.109 (11%)	0.146 (15%)
13	Cc_CDP10189.1_Chr6	CcChi24_Chr6	Extracel	0.102 (10%)	0.0237 (2.4%)	0.00677 (0.68%)	0.0011 (0.11%)	0.00332 (0.33%)	0.00787 (0.79%)	0.544 (54%)	0.00408 (0.41%)	0.00258 (0.26%)	0.0173 (1.7%)	0.00211 (0.21%)	0.00272 (0.27%)	0.0217 (2.2%)	0.261 (26%)
14	Cc_CDP10190.1_Chr6	CcChi23_Chr6	Celmemb	0.675 (68%)	0.0524 (5.2%)	0.00556 (0.56%)	0.000782 (0.078%)	0.00625 (0.62%)	0.0131 (1.3%)	0.0938 (9.4%)	0.00727 (0.73%)	0.00653 (0.65%)	0.0165 (1.6%)	0.00703 (0.7%)	0.00343 (0.34%)	0.0409 (4.1%)	0.0719 (7.2%)
15	Cc_CDP10191.1_Chr6	CcChi22_Chr6	Extracel	0.235 (24%)	0.0756 (7.6%)	0.00563 (0.56%)	0.00243 (0.24%)	0.014 (1.4%)	0.0218 (2.2%)	0.373 (37%)	0.023 (2.3%)	0.00746 (0.75%)	0.0597 (6%)	0.0245 (2.4%)	0.00398 (0.4%)	0.0715 (7.2%)	0.0826 (8.3%)
16	Cc_CDP10876.1_Chr3	CcChi11_Chr3	Extracel	0.0135 (1.4%)	0.0879 (8.8%)	0.00423 (0.42%)	0.00435 (0.43%)	0.00514 (0.51%)	0.023 (2.3%)	0.539 (54%)	0.00918 (0.92%)	0.00317 (0.32%)	0.00716 (0.72%)	0.00523 (0.52%)	0.00132 (0.13%)	0.0207 (2.1%)	0.276 (28%)
17	Cc_CDP10878.1_Chr3	CcChi12_Chr3	Extracel	0.0121 (1.2%)	0.0603 (6%)	0.00425 (0.43%)	0.00122 (0.12%)	0.00273 (0.27%)	0.00402 (0.4%)	0.801 (80%)	0.00203 (0.2%)	0.000687 (0.069%)	0.00244 (0.24%)	0.00152 (0.15%)	0.000361 (0.036%)	0.00447 (0.45%)	0.103 (10%)
18	Cc_CDP10880.1_Chr3	CcChi13_Chr3	Cyto.Nucl	0.0284 (2.8%)	0.0359 (3.6%)	0.00505 (0.5%)	0.182 (18%)	0.0805 (8%)	0.0883 (8.8%)	0.0368 (3.7%)	0.0218 (2.2%)	0.0103 (1%)	0.146 (15%)	0.0662 (6.6%)	0.0306 (3.1%)	0.159 (16%)	0.109 (11%)
19	Cc_CDP11638.1_Chr11	CcChi38_Chr11	Extracel	0.127 (13%)	0.0403 (4%)	0.00142 (0.14%)	0.00186 (0.19%)	0.00397 (0.4%)	0.04 (4%)	0.498 (50%)	0.0107 (1.1%)	0.00237 (0.24%)	0.016 (1.6%)	0.00456 (0.46%)	0.00186 (0.19%)	0.0148 (1.5%)	0.237 (24%)
20	Cc_CDP16059.1_Chr5	CcChi14_Chr5	Extracel	0.0126 (1.3%)	0.0944 (9.4%)	0.00294 (0.29%)	0.00141 (0.14%)	0.00346 (0.35%)	0.0259 (2.6%)	0.687 (69%)	0.00575 (0.57%)	0.0224 (2.2%)	0.0411 (4.1%)	0.00201 (0.2%)	0.0104 (1%)	0.0248 (2.5%)	0.0658 (6.6%)
21	Cc_CDP16516.1_Chr11	CcChi37_Chr11	Extracel	0.004 (0.4%)	0.235 (24%)	0.000521 (0.052%)	0.000317 (0.032%)	0.00699 (0.7%)	0.00884 (0.88%)	0.645 (64%)	0.00045 (0.045%)	0.00498 (0.5%)	0.00465 (0.46%)	0.00128 (0.13%)	0.000728 (0.073%)	0.00271 (0.27%)	0.0845 (8.5%)
22	Cc_CDP16892.1_Chr11	CcChi35_Chr11	Vacu	0.054 (5.4%)	0.0185 (1.8%)	0.00151 (0.15%)	0.00102 (0.1%)	0.00293 (0.29%)	0.128 (13%)	0.357 (36%)	0.0143 (1.4%)	0.00331 (0.33%)	0.00393 (0.39%)	0.00181 (0.18%)	0.00382 (0.38%)	0.0222 (2.2%)	0.387 (39%)
23	Cc_CDP16893.1_Chr11	CcChi36_Chr11	Vacu	0.197 (20%)	0.0135 (1.4%)	0.00567 (0.57%)	0.00397 (0.4%)	0.0149 (1.5%)	0.142 (14%)	0.158 (16%)	0.0249 (2.5%)	0.00909 (0.91%)	0.0206 (2.1%)	0.0108 (1.1%)	0.0106 (1.1%)	0.142 (14%)	0.247 (25%)
24	Cc_CDP17850.1_Chr5	CcChi16_Chr5	Extracel	0.0558 (5.6%)	0.0237 (2.4%)	0.00394 (0.39%)	0.00227 (0.23%)	0.0113 (1.1%)	0.0533 (5.3%)	0.384 (38%)	0.0551 (5.5%)	0.0375 (3.8%)	0.0901 (9%)	0.00651 (0.65%)	0.00444 (0.44%)	0.0671 (6.7%)	0.205 (20%)
25	Cc_CDP17851.1_Chr5	CcChi17_Chr5	Extracel	0.0275 (2.8%)	0.011 (1.1%)	0.00537 (0.54%)	0.00406 (0.41%)	0.00428 (0.43%)	0.0285 (2.8%)	0.555 (56%)	0.0697 (7%)	0.0955 (9.6%)	0.0518 (5.2%)	0.00394 (0.39%)	0.0308 (3.1%)	0.0263 (2.6%)	0.0859 (8.6%)
26	Cc_CDP17852.1_Chr5	CcChi18_Chr5	Extracel	0.0207 (2.1%)	0.0211 (2.1%)	0.00366 (0.37%)	0.0085 (0.85%)	0.00753 (0.75%)	0.0412 (4.1%)	0.358 (36%)	0.184 (18%)	0.0758 (7.6%)	0.13 (13%)	0.00648 (0.65%)	0.0122 (1.2%)	0.0316 (3.2%)	0.0989 (9.9%)
27	Cc_CDP17853.1_Chr5	CcChi19_Chr5	Extracel	0.00345 (0.34%)	0.0406 (4.1%)	0.0016 (0.16%)	0.000636 (0.064%)	0.00148 (0.15%)	0.0275 (2.8%)	0.698 (70%)	0.00941 (0.94%)	0.0216 (2.2%)	0.0118 (1.2%)	0.000872 (0.087%)	0.00414 (0.41%)	0.0129 (1.3%)	0.166 (17%)
28	Cc_CDP17855.1_Chr5	CcChi20_Chr5	Plastid	0.0492 (4.9%)	0.00325 (0.32%)	0.00318 (0.32%)	0.00564 (0.56%)	0.0144 (1.4%)	0.0161 (1.6%)	0.0333 (3.3%)	0.11 (11%)	0.00945 (0.94%)	0.32 (32%)	0.0111 (1.1%)	0.00575 (0.57%)	0.335 (34%)	0.0843 (8.4%)
29	Cc_CDP17856.1_Chr5	CcChi21_Chr5	Extracel	0.00384 (0.38%)	0.0282 (2.8%)	0.00123 (0.12%)	0.000689 (0.069%)	0.00169 (0.17%)	0.0293 (2.9%)	0.738 (74%)	0.0107 (1.1%)	0.0122 (1.2%)	0.0112 (1.1%)	0.0013 (0.13%)	0.00397 (0.4%)	0.0112 (1.1%)	0.146 (15%)
30	Cc_CDP18755.1_Chr0	CcChi40_Chr0	Extracel	0.0529 (5.3%)	0.131 (13%)	0.00467 (0.47%)	0.00297 (0.3%)	0.0115 (1.2%)	0.0752 (7.5%)	0.392 (39%)	0.0107 (1.1%)	0.0104 (1%)	0.0305 (3%)	0.00674 (0.67%)	0.00441 (0.44%)	0.0263 (2.6%)	0.241 (24%)
31	Cc_CDP18756.1_Chr0	CcChi41_Chr0	Extracel	0.00493 (0.49%)	0.0867 (8.7%)	0.00138 (0.14%)	0.000448 (0.045%)	0.00194 (0.19%)	0.0373 (3.7%)	0.554 (55%)	0.00792 (0.79%)	0.0085 (0.85%)	0.00705 (0.7%)	0.00115 (0.12%)	0.00242 (0.24%)	0.00737 (0.74%)	0.279 (28%)
32	Cc_CDP21087.1_Chr0	CcChi43_Chr0	Extracel	0.00493 (0.49%)	0.0867 (8.7%)	0.00138 (0.14%)	0.000448 (0.045%)	0.00194 (0.19%)	0.0373 (3.7%)	0.554 (55%)	0.00792 (0.79%)	0.0085 (0.85%)	0.00705 (0.7%)	0.00115 (0.12%)	0.00242 (0.24%)	0.00737 (0.74%)	0.279 (28%)
33	Cc_CDP21287.1_Chr0	CcChi44_Chr0	Extracel	0.0169 (1.7%)	0.0304 (3%)	0.00432 (0.43%)	0.00166 (0.17%)	0.015 (1.5%)	0.222 (22%)	0.45 (45%)	0.00896 (0.9%)	0.00494 (0.49%)	0.0174 (1.7%)	0.00209 (0.21%)	0.00169 (0.17%)	0.0313 (3.1%)	0.193 (19%)
34	Cc_CDP22251.1_Chr0	CcChi47_Chr0	Extracel	0.00493 (0.49%)	0.0867 (8.7%)	0.00138 (0.14%)	0.000448 (0.045%)	0.00194 (0.19%)	0.0373 (3.7%)	0.554 (55%)	0.00792 (0.79%)	0.0085 (0.85%)	0.00705 (0.7%)	0.00115 (0.12%)	0.00242 (0.24%)	0.00737 (0.74%)	0.279 (28%)
Prediction approach followed: Hybrid NCC, Dipep, CTDC, CTDT and QSO (NCCDipepCTDCCTDTQSO)
	Sequence_id	Code	Prediction	Celmemb	Celwall	Cyto.Golgi	Cyto.Nucl	Cyto	Endoplasm	Extracel	Golgi	Mito.Plastid	Mito	Nucl	Peroxi	Plastid	Vacu
1	Cc_CDP00697.1_Chr11	CcChi39_Chr11	Extracel	0.00977 (0.98%)	0.131 (13%)	0.000778 (0.078%)	0.000939 (0.094%)	0.00324 (0.32%)	0.0442 (4.4%)	0.607 (61%)	0.00511 (0.51%)	0.00251 (0.25%)	0.00419 (0.42%)	0.00151 (0.15%)	0.00128 (0.13%)	0.00259 (0.26%)	0.186 (19%)
2	Cc_CDP03456.1_Chr3	CcChi6_Chr3	Extracel	0.0127 (1.3%)	0.0791 (7.9%)	0.017 (1.7%)	0.00751 (0.75%)	0.0283 (2.8%)	0.0048 (0.48%)	0.696 (70%)	0.00153 (0.15%)	0.00494 (0.49%)	0.00345 (0.34%)	0.0101 (1%)	0.00159 (0.16%)	0.0068 (0.68%)	0.126 (13%)
3	Cc_CDP04708.1_Chr7	CcChi32_Chr7	Vacu	0.107 (11%)	0.012 (1.2%)	0.00321 (0.32%)	0.00444 (0.44%)	0.177 (18%)	0.0636 (6.4%)	0.0803 (8%)	0.0149 (1.5%)	0.0027 (0.27%)	0.0197 (2%)	0.00765 (0.76%)	0.0493 (4.9%)	0.15 (15%)	0.307 (31%)
4	Cc_CDP05113.1_Chr2	CcChi2_Chr2	Extracel	0.00604 (0.6%)	0.201 (20%)	0.000566 (0.057%)	0.000822 (0.082%)	0.00369 (0.37%)	0.0432 (4.3%)	0.669 (67%)	0.000588 (0.059%)	0.00399 (0.4%)	0.00225 (0.22%)	0.00181 (0.18%)	0.002 (0.2%)	0.00414 (0.41%)	0.0611 (6.1%)
5	Cc_CDP08698.1_Chr2	CcChi5_Chr2	Golgi	0.11 (11%)	0.000891 (0.089%)	0.00472 (0.47%)	0.0494 (4.9%)	0.0226 (2.3%)	0.0279 (2.8%)	0.000852 (0.085%)	0.379 (38%)	0.0058 (0.58%)	0.0464 (4.6%)	0.0491 (4.9%)	0.0403 (4%)	0.256 (26%)	0.00654 (0.65%)
6	Cc_CDP08970.1_Chr1	CcChi1_Chr1	Extracel	0.0103 (1%)	0.0447 (4.5%)	0.0155 (1.6%)	0.00647 (0.65%)	0.0161 (1.6%)	0.00467 (0.47%)	0.779 (78%)	0.00267 (0.27%)	0.0029 (0.29%)	0.00306 (0.31%)	0.0127 (1.3%)	0.00127 (0.13%)	0.00845 (0.84%)	0.0919 (9.2%)
7	Cc_CDP09309.1_Chr2	CcChi4_Chr2	Extracel	0.00516 (0.52%)	0.062 (6.2%)	0.00102 (0.1%)	0.00374 (0.37%)	0.0148 (1.5%)	0.0137 (1.4%)	0.69 (69%)	0.00146 (0.15%)	0.0144 (1.4%)	0.00291 (0.29%)	0.00103 (0.1%)	0.00179 (0.18%)	0.00853 (0.85%)	0.179 (18%)
8	Cc_CDP09311.1_Chr2	CcChi3_Chr2	Extracel	0.00386 (0.39%)	0.054 (5.4%)	0.000672 (0.067%)	0.00172 (0.17%)	0.0172 (1.7%)	0.0227 (2.3%)	0.734 (73%)	0.00111 (0.11%)	0.0117 (1.2%)	0.00468 (0.47%)	0.0011 (0.11%)	0.00301 (0.3%)	0.0168 (1.7%)	0.128 (13%)
9	Cc_CDP10185.1_Chr6	CcChi28_Chr6	Plastid	0.123 (12%)	0.0367 (3.7%)	0.00456 (0.46%)	0.0445 (4.4%)	0.0601 (6%)	0.0552 (5.5%)	0.114 (11%)	0.0648 (6.5%)	0.0208 (2.1%)	0.0769 (7.7%)	0.0244 (2.4%)	0.0198 (2%)	0.265 (26%)	0.0902 (9%)
10	Cc_CDP10186.1_Chr6	CcChi27_Chr6	Plastid	0.0287 (2.9%)	0.0144 (1.4%)	0.00139 (0.14%)	0.0158 (1.6%)	0.0331 (3.3%)	0.0204 (2%)	0.11 (11%)	0.0472 (4.7%)	0.0113 (1.1%)	0.0691 (6.9%)	0.00499 (0.5%)	0.0151 (1.5%)	0.559 (56%)	0.0692 (6.9%)
11	Cc_CDP10187.1_Chr6	CcChi26_Chr6	Celmemb	0.4 (40%)	0.00735 (0.74%)	0.00914 (0.91%)	0.0274 (2.7%)	0.072 (7.2%)	0.078 (7.8%)	0.00484 (0.48%)	0.195 (20%)	0.00448 (0.45%)	0.032 (3.2%)	0.0415 (4.2%)	0.0181 (1.8%)	0.0842 (8.4%)	0.0252 (2.5%)
12	Cc_CDP10188.1_Chr6	CcChi25_Chr6	Celmemb	0.279 (28%)	0.044 (4.4%)	0.012 (1.2%)	0.00389 (0.39%)	0.0133 (1.3%)	0.0697 (7%)	0.0844 (8.4%)	0.0419 (4.2%)	0.0617 (6.2%)	0.0343 (3.4%)	0.0133 (1.3%)	0.0121 (1.2%)	0.0997 (10%)	0.231 (23%)
13	Cc_CDP10189.1_Chr6	CcChi24_Chr6	Extracel	0.0543 (5.4%)	0.0323 (3.2%)	0.00149 (0.15%)	0.00044 (0.044%)	0.0021 (0.21%)	0.0128 (1.3%)	0.725 (72%)	0.000656 (0.066%)	0.00164 (0.16%)	0.00472 (0.47%)	0.000697 (0.07%)	0.00205 (0.2%)	0.00498 (0.5%)	0.157 (16%)
14	Cc_CDP10190.1_Chr6	CcChi23_Chr6	Celmemb	0.406 (41%)	0.132 (13%)	0.00348 (0.35%)	0.00406 (0.41%)	0.0241 (2.4%)	0.0183 (1.8%)	0.244 (24%)	0.00236 (0.24%)	0.0149 (1.5%)	0.00686 (0.69%)	0.00893 (0.89%)	0.0039 (0.39%)	0.028 (2.8%)	0.103 (10%)
15	Cc_CDP10191.1_Chr6	CcChi22_Chr6	Extracel	0.181 (18%)	0.106 (11%)	0.00225 (0.22%)	0.00236 (0.24%)	0.0116 (1.2%)	0.0155 (1.6%)	0.552 (55%)	0.0032 (0.32%)	0.00835 (0.84%)	0.0158 (1.6%)	0.0075 (0.75%)	0.00453 (0.45%)	0.0169 (1.7%)	0.0729 (7.3%)
16	Cc_CDP10876.1_Chr3	CcChi11_Chr3	Extracel	0.0147 (1.5%)	0.108 (11%)	0.00585 (0.58%)	0.00433 (0.43%)	0.00882 (0.88%)	0.0319 (3.2%)	0.484 (48%)	0.00765 (0.76%)	0.00601 (0.6%)	0.0113 (1.1%)	0.0146 (1.5%)	0.0065 (0.65%)	0.012 (1.2%)	0.284 (28%)
17	Cc_CDP10878.1_Chr3	CcChi12_Chr3	Extracel	0.00349 (0.35%)	0.0537 (5.4%)	0.00383 (0.38%)	0.000696 (0.07%)	0.00201 (0.2%)	0.00401 (0.4%)	0.836 (84%)	0.000552 (0.055%)	0.000771 (0.077%)	0.000744 (0.074%)	0.00142 (0.14%)	0.000694 (0.069%)	0.00105 (0.1%)	0.0906 (9.1%)
18	Cc_CDP10880.1_Chr3	CcChi13_Chr3	Plastid	0.0288 (2.9%)	0.0658 (6.6%)	0.0059 (0.59%)	0.122 (12%)	0.102 (10%)	0.0363 (3.6%)	0.0678 (6.8%)	0.0299 (3%)	0.0191 (1.9%)	0.148 (15%)	0.0888 (8.9%)	0.0322 (3.2%)	0.157 (16%)	0.0965 (9.6%)
19	Cc_CDP11638.1_Chr11	CcChi38_Chr11	Vacu	0.155 (16%)	0.0299 (3%)	0.00334 (0.33%)	0.00704 (0.7%)	0.0166 (1.7%)	0.0482 (4.8%)	0.221 (22%)	0.00636 (0.64%)	0.00785 (0.78%)	0.0234 (2.3%)	0.0111 (1.1%)	0.00555 (0.56%)	0.0377 (3.8%)	0.427 (43%)
20	Cc_CDP16059.1_Chr5	CcChi14_Chr5	Extracel	0.0141 (1.4%)	0.0417 (4.2%)	0.0018 (0.18%)	0.00105 (0.1%)	0.00426 (0.43%)	0.0258 (2.6%)	0.658 (66%)	0.00169 (0.17%)	0.0138 (1.4%)	0.0116 (1.2%)	0.00379 (0.38%)	0.00975 (0.98%)	0.017 (1.7%)	0.196 (20%)
21	Cc_CDP16516.1_Chr11	CcChi37_Chr11	Extracel	0.00575 (0.57%)	0.196 (20%)	0.000808 (0.081%)	0.00138 (0.14%)	0.00686 (0.69%)	0.0208 (2.1%)	0.707 (71%)	0.000452 (0.045%)	0.0033 (0.33%)	0.00242 (0.24%)	0.00297 (0.3%)	0.00161 (0.16%)	0.00539 (0.54%)	0.0454 (4.5%)
22	Cc_CDP16892.1_Chr11	CcChi35_Chr11	Vacu	0.116 (12%)	0.0122 (1.2%)	0.00182 (0.18%)	0.00283 (0.28%)	0.0121 (1.2%)	0.044 (4.4%)	0.308 (31%)	0.00235 (0.24%)	0.00824 (0.82%)	0.00568 (0.57%)	0.00426 (0.43%)	0.00372 (0.37%)	0.0326 (3.3%)	0.445 (44%)
23	Cc_CDP16893.1_Chr11	CcChi36_Chr11	Vacu	0.171 (17%)	0.0175 (1.8%)	0.00749 (0.75%)	0.00824 (0.82%)	0.06 (6%)	0.0628 (6.3%)	0.125 (12%)	0.00777 (0.78%)	0.0114 (1.1%)	0.0154 (1.5%)	0.027 (2.7%)	0.0134 (1.3%)	0.0893 (8.9%)	0.384 (38%)
24	Cc_CDP17850.1_Chr5	CcChi16_Chr5	Vacu	0.0375 (3.8%)	0.0421 (4.2%)	0.0048 (0.48%)	0.00276 (0.28%)	0.0193 (1.9%)	0.0716 (7.2%)	0.32 (32%)	0.035 (3.5%)	0.0205 (2.1%)	0.0234 (2.3%)	0.0148 (1.5%)	0.00703 (0.7%)	0.0294 (2.9%)	0.371 (37%)
25	Cc_CDP17851.1_Chr5	CcChi17_Chr5	Extracel	0.0435 (4.4%)	0.0191 (1.9%)	0.00714 (0.71%)	0.00547 (0.55%)	0.0141 (1.4%)	0.0249 (2.5%)	0.558 (56%)	0.0436 (4.4%)	0.057 (5.7%)	0.0445 (4.4%)	0.00856 (0.86%)	0.0633 (6.3%)	0.0337 (3.4%)	0.0771 (7.7%)
26	Cc_CDP17852.1_Chr5	CcChi18_Chr5	Extracel	0.0159 (1.6%)	0.0194 (1.9%)	0.00243 (0.24%)	0.00439 (0.44%)	0.00946 (0.95%)	0.0279 (2.8%)	0.558 (56%)	0.0287 (2.9%)	0.0557 (5.6%)	0.0916 (9.2%)	0.00758 (0.76%)	0.021 (2.1%)	0.0271 (2.7%)	0.131 (13%)
27	Cc_CDP17853.1_Chr5	CcChi19_Chr5	Extracel	0.00365 (0.36%)	0.0422 (4.2%)	0.000674 (0.067%)	0.000351 (0.035%)	0.00191 (0.19%)	0.0137 (1.4%)	0.746 (75%)	0.00121 (0.12%)	0.00838 (0.84%)	0.00203 (0.2%)	0.000628 (0.063%)	0.00299 (0.3%)	0.00615 (0.62%)	0.17 (17%)
28	Cc_CDP17855.1_Chr5	CcChi20_Chr5	Plastid	0.0954 (9.5%)	0.00701 (0.7%)	0.00304 (0.3%)	0.00545 (0.55%)	0.0249 (2.5%)	0.0223 (2.2%)	0.0975 (9.8%)	0.13 (13%)	0.00739 (0.74%)	0.0956 (9.6%)	0.00893 (0.89%)	0.0163 (1.6%)	0.261 (26%)	0.225 (22%)
29	Cc_CDP17856.1_Chr5	CcChi21_Chr5	Extracel	0.00536 (0.54%)	0.027 (2.7%)	0.000459 (0.046%)	3e-04 (0.03%)	0.00186 (0.19%)	0.014 (1.4%)	0.703 (70%)	0.00116 (0.12%)	0.0091 (0.91%)	0.00253 (0.25%)	0.000945 (0.094%)	0.00295 (0.3%)	0.00914 (0.91%)	0.223 (22%)
30	Cc_CDP18755.1_Chr0	CcChi40_Chr0	Extracel	0.0166 (1.7%)	0.0689 (6.9%)	0.00209 (0.21%)	0.000916 (0.092%)	0.00884 (0.88%)	0.0279 (2.8%)	0.485 (48%)	0.00116 (0.12%)	0.00336 (0.34%)	0.00362 (0.36%)	0.00278 (0.28%)	0.00169 (0.17%)	0.00405 (0.4%)	0.373 (37%)
31	Cc_CDP18756.1_Chr0	CcChi41_Chr0	Extracel	0.00468 (0.47%)	0.0712 (7.1%)	0.000617 (0.062%)	0.000431 (0.043%)	0.00396 (0.4%)	0.0174 (1.7%)	0.636 (64%)	0.000652 (0.065%)	0.00829 (0.83%)	0.00194 (0.19%)	0.00119 (0.12%)	0.00223 (0.22%)	0.00345 (0.34%)	0.248 (25%)
32	Cc_CDP21087.1_Chr0	CcChi43_Chr0	Extracel	0.00468 (0.47%)	0.0712 (7.1%)	0.000617 (0.062%)	0.000431 (0.043%)	0.00396 (0.4%)	0.0174 (1.7%)	0.636 (64%)	0.000652 (0.065%)	0.00829 (0.83%)	0.00194 (0.19%)	0.00119 (0.12%)	0.00223 (0.22%)	0.00345 (0.34%)	0.248 (25%)
33	Cc_CDP21287.1_Chr0	CcChi44_Chr0	Extracel	0.0117 (1.2%)	0.0403 (4%)	0.00574 (0.57%)	0.00322 (0.32%)	0.03 (3%)	0.0999 (10%)	0.396 (40%)	0.0112 (1.1%)	0.00708 (0.71%)	0.0177 (1.8%)	0.00412 (0.41%)	0.00409 (0.41%)	0.0643 (6.4%)	0.305 (30%)
34	Cc_CDP22251.1_Chr0	CcChi47_Chr0	Extracel	0.00468 (0.47%)	0.0712 (7.1%)	0.000617 (0.062%)	0.000431 (0.043%)	0.00396 (0.4%)	0.0174 (1.7%)	0.636 (64%)	0.000652 (0.065%)	0.00829 (0.83%)	0.00194 (0.19%)	0.00119 (0.12%)	0.00223 (0.22%)	0.00345 (0.34%)	0.248 (25%)
GH19
Prediction approach followed: Amino Acid composition (AAC)
	Sequence_id	Code	Prediction	Celmemb	Celwall	Cyto.Golgi	Cyto.Nucl	Cyto	Endoplasm	Extracel	Golgi	Mito.Plastid	Mito	Nucl	Peroxi	Plastid	Vacu
1	Cc_CDP01819.1_Chr7	CcChi29_Chr7	Vacu	0.0431 (4.3%)	0.0134 (1.3%)	0.0042 (0.42%)	0.0143 (1.4%)	0.0229 (2.3%)	0.0176 (1.8%)	0.191 (19%)	0.00661 (0.66%)	0.0107 (1.1%)	0.026 (2.6%)	0.0217 (2.2%)	0.00751 (0.75%)	0.0702 (7%)	0.551 (55%)
2	Cc_CDP19988.1_Chr0	CcChi42_Chr0	Plastid	0.103 (10%)	0.0128 (1.3%)	0.00344 (0.34%)	0.0258 (2.6%)	0.0617 (6.2%)	0.0227 (2.3%)	0.15 (15%)	0.00757 (0.76%)	0.0118 (1.2%)	0.0563 (5.6%)	0.0746 (7.5%)	0.00725 (0.73%)	0.325 (32%)	0.137 (14%)
3	Cc_CDP21993.1_Chr0	CcChi46_Chr0	Extracel	0.234 (23%)	0.018 (1.8%)	0.00472 (0.47%)	0.0211 (2.1%)	0.0666 (6.7%)	0.0194 (1.9%)	0.291 (29%)	0.0106 (1.1%)	0.0122 (1.2%)	0.0354 (3.5%)	0.0451 (4.5%)	0.0104 (1%)	0.133 (13%)	0.0986 (9.9%)
4	Cc_CDP21309.1_Chr0	CcChi45_Chr0	Extracel	0.0277 (2.8%)	0.0187 (1.9%)	0.00447 (0.45%)	0.0126 (1.3%)	0.017 (1.7%)	0.0129 (1.3%)	0.698 (70%)	0.00625 (0.62%)	0.00893 (0.89%)	0.0218 (2.2%)	0.0208 (2.1%)	0.00662 (0.66%)	0.0452 (4.5%)	0.0994 (9.9%)
5	Cc_CDP10829.1_Chr3	CcChi10_Chr3	Extracel	0.026 (2.6%)	0.0187 (1.9%)	0.00439 (0.44%)	0.012 (1.2%)	0.016 (1.6%)	0.0124 (1.2%)	0.716 (72%)	0.00603 (0.6%)	0.00862 (0.86%)	0.0205 (2.1%)	0.0199 (2%)	0.00643 (0.64%)	0.0422 (4.2%)	0.0909 (9.1%)
6	Cc_CDP01817.1_Chr7	CcChi31_Chr7	Plastid	0.0852 (8.5%)	0.00976 (0.98%)	0.00203 (0.2%)	0.026 (2.6%)	0.0476 (4.8%)	0.023 (2.3%)	0.0867 (8.7%)	0.00599 (0.6%)	0.0103 (1%)	0.077 (7.7%)	0.0941 (9.4%)	0.00514 (0.51%)	0.499 (50%)	0.0281 (2.8%)
7	Cc_CDP10828.1_Chr3	CcChi9_Chr3	Extracel	0.0281 (2.8%)	0.025 (2.5%)	0.00431 (0.43%)	0.0114 (1.1%)	0.0171 (1.7%)	0.0189 (1.9%)	0.742 (74%)	0.00528 (0.53%)	0.00889 (0.89%)	0.0171 (1.7%)	0.0197 (2%)	0.00608 (0.61%)	0.0462 (4.6%)	0.0497 (5%)
8	Cc_CDP07195.1_Chr8	CcChi34_Chr8	Extracel	0.0919 (9.2%)	0.0231 (2.3%)	0.00382 (0.38%)	0.0243 (2.4%)	0.029 (2.9%)	0.0178 (1.8%)	0.416 (42%)	0.00728 (0.73%)	0.00877 (0.88%)	0.0448 (4.5%)	0.103 (10%)	0.00818 (0.82%)	0.156 (16%)	0.0669 (6.7%)
9	Cc_CDP01818.1_Chr7	CcChi30_Chr7	Plastid	0.0814 (8.1%)	0.0104 (1%)	0.00204 (0.2%)	0.026 (2.6%)	0.0477 (4.8%)	0.0226 (2.3%)	0.0871 (8.7%)	0.00605 (0.6%)	0.0104 (1%)	0.0787 (7.9%)	0.0977 (9.8%)	0.00518 (0.52%)	0.498 (50%)	0.0265 (2.6%)
10	Cc_CDP17958.1_Chr7	CcChi33_Chr7	Plastid	0.0762 (7.6%)	0.0134 (1.3%)	0.00226 (0.23%)	0.0233 (2.3%)	0.0466 (4.7%)	0.0208 (2.1%)	0.0805 (8%)	0.00571 (0.57%)	0.0107 (1.1%)	0.0669 (6.7%)	0.131 (13%)	0.00523 (0.52%)	0.473 (47%)	0.0445 (4.4%)
11	Cc_CDP10827.1_Chr3	CcChi8_Chr3	Plastid	0.0908 (9.1%)	0.013 (1.3%)	0.00254 (0.25%)	0.0251 (2.5%)	0.0414 (4.1%)	0.0232 (2.3%)	0.175 (18%)	0.00644 (0.64%)	0.0109 (1.1%)	0.0631 (6.3%)	0.0799 (8%)	0.00562 (0.56%)	0.434 (43%)	0.0293 (2.9%)
12	Cc_CDP10826.1_Chr3	CcChi7_Chr3	Plastid	0.0864 (8.6%)	0.0131 (1.3%)	0.00228 (0.23%)	0.0242 (2.4%)	0.0421 (4.2%)	0.0225 (2.2%)	0.103 (10%)	0.00585 (0.58%)	0.0104 (1%)	0.0639 (6.4%)	0.0907 (9.1%)	0.00504 (0.5%)	0.502 (50%)	0.0292 (2.9%)
Prediction approach followed: Dipeptide composition (Dipep)
	Sequence_id	Code	Prediction	Celmemb	Celwall	Cyto.Golgi	Cyto.Nucl	Cyto	Endoplasm	Extracel	Golgi	Mito.Plastid	Mito	Nucl	Peroxi	Plastid	Vacu
1	Cc_CDP01819.1_Chr7	CcChi29_Chr7	Extracel	0.0159 (1.6%)	0.0425 (4.2%)	0.00112 (0.11%)	0.00171 (0.17%)	0.00294 (0.29%)	0.000913 (0.091%)	0.795 (80%)	0.00055 (0.055%)	0.000548 (0.055%)	0.00165 (0.16%)	0.00192 (0.19%)	0.00145 (0.14%)	0.0047 (0.47%)	0.129 (13%)
2	Cc_CDP19988.1_Chr0	CcChi42_Chr0	Extracel	0.0287 (2.9%)	0.0415 (4.2%)	0.00158 (0.16%)	0.0129 (1.3%)	0.0286 (2.9%)	0.0062 (0.62%)	0.576 (58%)	0.00334 (0.33%)	0.00233 (0.23%)	0.0218 (2.2%)	0.0182 (1.8%)	0.00821 (0.82%)	0.0472 (4.7%)	0.203 (20%)
3	Cc_CDP21993.1_Chr0	CcChi46_Chr0	Extracel	0.0523 (5.2%)	0.0363 (3.6%)	0.00148 (0.15%)	0.0117 (1.2%)	0.0301 (3%)	0.0149 (1.5%)	0.579 (58%)	0.00317 (0.32%)	0.00268 (0.27%)	0.0228 (2.3%)	0.0122 (1.2%)	0.0061 (0.61%)	0.0436 (4.4%)	0.183 (18%)
4	Cc_CDP21309.1_Chr0	CcChi45_Chr0	Extracel	0.0149 (1.5%)	0.116 (12%)	0.00089 (0.089%)	0.00119 (0.12%)	0.00562 (0.56%)	0.00119 (0.12%)	0.822 (82%)	0.000449 (0.045%)	0.00112 (0.11%)	0.00382 (0.38%)	0.00156 (0.16%)	0.00243 (0.24%)	0.00378 (0.38%)	0.025 (2.5%)
5	Cc_CDP10829.1_Chr3	CcChi10_Chr3	Extracel	0.0156 (1.6%)	0.114 (11%)	0.000979 (0.098%)	0.00118 (0.12%)	0.0058 (0.58%)	0.0012 (0.12%)	0.82 (82%)	0.000483 (0.048%)	0.0012 (0.12%)	0.00396 (0.4%)	0.00182 (0.18%)	0.00248 (0.25%)	0.00387 (0.39%)	0.027 (2.7%)
6	Cc_CDP01817.1_Chr7	CcChi31_Chr7	Extracel	0.0519 (5.2%)	0.0247 (2.5%)	0.00174 (0.17%)	0.0187 (1.9%)	0.0526 (5.3%)	0.0149 (1.5%)	0.581 (58%)	0.00325 (0.32%)	0.0074 (0.74%)	0.0399 (4%)	0.0211 (2.1%)	0.00726 (0.73%)	0.136 (14%)	0.0391 (3.9%)
7	Cc_CDP10828.1_Chr3	CcChi9_Chr3	Extracel	0.0242 (2.4%)	0.151 (15%)	0.0025 (0.25%)	0.00523 (0.52%)	0.0138 (1.4%)	0.00199 (0.2%)	0.72 (72%)	0.000847 (0.085%)	0.00287 (0.29%)	0.00302 (0.3%)	0.00519 (0.52%)	0.0055 (0.55%)	0.00497 (0.5%)	0.0581 (5.8%)
8	Cc_CDP07195.1_Chr8	CcChi34_Chr8	Extracel	0.0446 (4.5%)	0.026 (2.6%)	0.00439 (0.44%)	0.0253 (2.5%)	0.103 (10%)	0.0319 (3.2%)	0.379 (38%)	0.00954 (0.95%)	0.0077 (0.77%)	0.0795 (8%)	0.022 (2.2%)	0.0346 (3.5%)	0.105 (10%)	0.128 (13%)
9	Cc_CDP01818.1_Chr7	CcChi30_Chr7	Plastid	0.0408 (4.1%)	0.0168 (1.7%)	0.000928 (0.093%)	0.0205 (2.1%)	0.0496 (5%)	0.0125 (1.2%)	0.215 (22%)	0.00172 (0.17%)	0.0044 (0.44%)	0.0788 (7.9%)	0.0423 (4.2%)	0.00433 (0.43%)	0.487 (49%)	0.0257 (2.6%)
10	Cc_CDP17958.1_Chr7	CcChi33_Chr7	Plastid	0.0448 (4.5%)	0.0145 (1.5%)	0.00124 (0.12%)	0.0242 (2.4%)	0.0537 (5.4%)	0.0116 (1.2%)	0.268 (27%)	0.00222 (0.22%)	0.00524 (0.52%)	0.0844 (8.4%)	0.0543 (5.4%)	0.00462 (0.46%)	0.404 (40%)	0.0273 (2.7%)
11	Cc_CDP10827.1_Chr3	CcChi8_Chr3	Extracel	0.162 (16%)	0.0555 (5.6%)	0.00259 (0.26%)	0.0192 (1.9%)	0.0359 (3.6%)	0.0142 (1.4%)	0.476 (48%)	0.00354 (0.35%)	0.0045 (0.45%)	0.049 (4.9%)	0.0367 (3.7%)	0.00553 (0.55%)	0.0874 (8.7%)	0.0489 (4.9%)
12	Cc_CDP10826.1_Chr3	CcChi7_Chr3	Extracel	0.0918 (9.2%)	0.119 (12%)	0.00405 (0.4%)	0.0419 (4.2%)	0.0283 (2.8%)	0.0119 (1.2%)	0.534 (53%)	0.00237 (0.24%)	0.00418 (0.42%)	0.0212 (2.1%)	0.0472 (4.7%)	0.0052 (0.52%)	0.033 (3.3%)	0.0552 (5.5%)
Prediction approach followed: Hybrid PseAAC, NCC and Dipep (PseAACNCCDipep)
	Sequence_id	Code	Prediction	Celmemb	Celwall	Cyto.Golgi	Cyto.Nucl	Cyto	Endoplasm	Extracel	Golgi	Mito.Plastid	Mito	Nucl	Peroxi	Plastid	Vacu
1	Cc_CDP01819.1_Chr7	CcChi29_Chr7	Extracel	0.000542 (0.054%)	0.0271 (2.7%)	0.000361 (0.036%)	0.000281 (0.028%)	0.00244 (0.24%)	0.00136 (0.14%)	0.938 (94%)	0.000376 (0.038%)	0.000365 (0.036%)	0.0012 (0.12%)	0.00153 (0.15%)	0.000499 (0.05%)	0.00169 (0.17%)	0.0242 (2.4%)
2	Cc_CDP19988.1_Chr0	CcChi42_Chr0	Extracel	0.0185 (1.8%)	0.0136 (1.4%)	0.00384 (0.38%)	0.0443 (4.4%)	0.0862 (8.6%)	0.017 (1.7%)	0.345 (34%)	0.0209 (2.1%)	0.0115 (1.2%)	0.0463 (4.6%)	0.0468 (4.7%)	0.0152 (1.5%)	0.296 (30%)	0.0346 (3.5%)
3	Cc_CDP21993.1_Chr0	CcChi46_Chr0	Extracel	0.00913 (0.91%)	0.0554 (5.5%)	0.00174 (0.17%)	0.000557 (0.056%)	0.0122 (1.2%)	0.00639 (0.64%)	0.873 (87%)	0.00251 (0.25%)	0.00127 (0.13%)	0.0035 (0.35%)	0.00161 (0.16%)	0.00116 (0.12%)	0.00581 (0.58%)	0.0257 (2.6%)
4	Cc_CDP21309.1_Chr0	CcChi45_Chr0	Extracel	0.00261 (0.26%)	0.0402 (4%)	0.00148 (0.15%)	0.000516 (0.052%)	0.00142 (0.14%)	0.000519 (0.052%)	0.93 (93%)	0.000432 (0.043%)	0.000307 (0.031%)	0.00157 (0.16%)	0.000783 (0.078%)	0.000593 (0.059%)	0.00301 (0.3%)	0.0166 (1.7%)
5	Cc_CDP10829.1_Chr3	CcChi10_Chr3	Extracel	0.00252 (0.25%)	0.0393 (3.9%)	0.00153 (0.15%)	0.000535 (0.054%)	0.00134 (0.13%)	0.000492 (0.049%)	0.932 (93%)	0.000422 (0.042%)	0.000297 (0.03%)	0.00146 (0.15%)	0.000814 (0.081%)	0.000555 (0.056%)	0.00289 (0.29%)	0.0163 (1.6%)
6	Cc_CDP01817.1_Chr7	CcChi31_Chr7	Extracel	0.0101 (1%)	0.0142 (1.4%)	0.00163 (0.16%)	0.00469 (0.47%)	0.0709 (7.1%)	0.00564 (0.56%)	0.765 (76%)	0.00664 (0.66%)	0.00803 (0.8%)	0.0177 (1.8%)	0.00456 (0.46%)	0.0116 (1.2%)	0.0542 (5.4%)	0.0246 (2.5%)
7	Cc_CDP10828.1_Chr3	CcChi9_Chr3	Extracel	0.0137 (1.4%)	0.0635 (6.4%)	0.00263 (0.26%)	0.00515 (0.52%)	0.00743 (0.74%)	0.0038 (0.38%)	0.82 (82%)	0.00175 (0.18%)	0.00266 (0.27%)	0.00495 (0.5%)	0.00513 (0.51%)	0.000715 (0.072%)	0.0493 (4.9%)	0.0195 (2%)
8	Cc_CDP07195.1_Chr8	CcChi34_Chr8	Plastid	0.057 (5.7%)	0.0548 (5.5%)	0.0054 (0.54%)	0.101 (10%)	0.159 (16%)	0.0297 (3%)	0.0899 (9%)	0.0656 (6.6%)	0.0065 (0.65%)	0.0532 (5.3%)	0.0276 (2.8%)	0.00973 (0.97%)	0.174 (17%)	0.166 (17%)
9	Cc_CDP01818.1_Chr7	CcChi30_Chr7	Extracel	0.00572 (0.57%)	0.0295 (2.9%)	0.000884 (0.088%)	0.00951 (0.95%)	0.0919 (9.2%)	0.00572 (0.57%)	0.561 (56%)	0.00483 (0.48%)	0.00634 (0.63%)	0.0468 (4.7%)	0.00616 (0.62%)	0.00692 (0.69%)	0.213 (21%)	0.0119 (1.2%)
10	Cc_CDP17958.1_Chr7	CcChi33_Chr7	Vacu	0.0327 (3.3%)	0.0927 (9.3%)	0.0164 (1.6%)	0.0474 (4.7%)	0.123 (12%)	0.0309 (3.1%)	0.0507 (5.1%)	0.0304 (3%)	0.00957 (0.96%)	0.062 (6.2%)	0.0381 (3.8%)	0.013 (1.3%)	0.19 (19%)	0.264 (26%)
11	Cc_CDP10827.1_Chr3	CcChi8_Chr3	Extracel	0.0293 (2.9%)	0.0502 (5%)	0.00152 (0.15%)	0.00157 (0.16%)	0.00925 (0.92%)	0.00215 (0.22%)	0.851 (85%)	0.00115 (0.12%)	0.00293 (0.29%)	0.00638 (0.64%)	0.00509 (0.51%)	0.000827 (0.083%)	0.012 (1.2%)	0.0268 (2.7%)
12	Cc_CDP10826.1_Chr3	CcChi7_Chr3	Extracel	0.00999 (1%)	0.0409 (4.1%)	0.00122 (0.12%)	0.00296 (0.3%)	0.0335 (3.4%)	0.00571 (0.57%)	0.865 (86%)	0.002 (0.2%)	0.00139 (0.14%)	0.00179 (0.18%)	0.00868 (0.87%)	0.00028 (0.028%)	0.00939 (0.94%)	0.0176 (1.8%)
Prediction approach followed: Hybrid NCC, Dipep, CTDC, CTDT and QSO (NCCDipepCTDCCTDTQSO)
	Sequence_id	Code	Prediction	Celmemb	Celwall	Cyto.Golgi	Cyto.Nucl	Cyto	Endoplasm	Extracel	Golgi	Mito.Plastid	Mito	Nucl	Peroxi	Plastid	Vacu
1	Cc_CDP01819.1_Chr7	CcChi29_Chr7	Extracel	0.00341 (0.34%)	0.0255 (2.6%)	0.000702 (0.07%)	0.00202 (0.2%)	0.00751 (0.75%)	0.00639 (0.64%)	0.839 (84%)	0.00039 (0.039%)	0.00112 (0.11%)	0.00111 (0.11%)	0.00203 (0.2%)	0.00082 (0.082%)	0.00238 (0.24%)	0.107 (11%)
2	Cc_CDP19988.1_Chr0	CcChi42_Chr0	Extracel	0.0318 (3.2%)	0.0246 (2.5%)	0.00392 (0.39%)	0.0707 (7.1%)	0.1 (10%)	0.0103 (1%)	0.313 (31%)	0.0134 (1.3%)	0.00914 (0.91%)	0.0458 (4.6%)	0.0397 (4%)	0.0103 (1%)	0.145 (14%)	0.183 (18%)
3	Cc_CDP21993.1_Chr0	CcChi46_Chr0	Extracel	0.0123 (1.2%)	0.0808 (8.1%)	0.000994 (0.099%)	0.000689 (0.069%)	0.0101 (1%)	0.00429 (0.43%)	0.832 (83%)	0.00176 (0.18%)	0.00101 (0.1%)	0.00214 (0.21%)	0.00118 (0.12%)	0.00151 (0.15%)	0.00415 (0.42%)	0.0473 (4.7%)
4	Cc_CDP21309.1_Chr0	CcChi45_Chr0	Extracel	0.00184 (0.18%)	0.0234 (2.3%)	0.000782 (0.078%)	0.000512 (0.051%)	0.00378 (0.38%)	0.000656 (0.066%)	0.938 (94%)	0.000208 (0.021%)	0.000405 (0.04%)	0.000583 (0.058%)	0.000484 (0.048%)	0.000692 (0.069%)	0.0011 (0.11%)	0.0277 (2.8%)
5	Cc_CDP10829.1_Chr3	CcChi10_Chr3	Extracel	0.00175 (0.18%)	0.0225 (2.2%)	0.00082 (0.082%)	0.000531 (0.053%)	0.00356 (0.36%)	0.000673 (0.067%)	0.939 (94%)	0.000202 (0.02%)	0.000402 (0.04%)	0.000538 (0.054%)	0.000499 (0.05%)	0.000655 (0.066%)	0.00102 (0.1%)	0.0278 (2.8%)
6	Cc_CDP01817.1_Chr7	CcChi31_Chr7	Extracel	0.0298 (3%)	0.0392 (3.9%)	0.00241 (0.24%)	0.0262 (2.6%)	0.0591 (5.9%)	0.0165 (1.6%)	0.503 (50%)	0.0108 (1.1%)	0.0127 (1.3%)	0.0297 (3%)	0.0132 (1.3%)	0.00602 (0.6%)	0.132 (13%)	0.12 (12%)
7	Cc_CDP10828.1_Chr3	CcChi9_Chr3	Extracel	0.00423 (0.42%)	0.0381 (3.8%)	0.00114 (0.11%)	0.00326 (0.33%)	0.0175 (1.8%)	0.0022 (0.22%)	0.884 (88%)	0.000254 (0.025%)	0.00287 (0.29%)	0.000895 (0.09%)	0.00214 (0.21%)	0.000543 (0.054%)	0.00721 (0.72%)	0.0362 (3.6%)
8	Cc_CDP07195.1_Chr8	CcChi34_Chr8	Cyto	0.0324 (3.2%)	0.0307 (3.1%)	0.0033 (0.33%)	0.0589 (5.9%)	0.351 (35%)	0.0192 (1.9%)	0.127 (13%)	0.0162 (1.6%)	0.00786 (0.79%)	0.0377 (3.8%)	0.0119 (1.2%)	0.00952 (0.95%)	0.118 (12%)	0.177 (18%)
9	Cc_CDP01818.1_Chr7	CcChi30_Chr7	Extracel	0.0122 (1.2%)	0.0294 (2.9%)	0.00162 (0.16%)	0.0406 (4.1%)	0.0595 (5.9%)	0.00789 (0.79%)	0.59 (59%)	0.00714 (0.71%)	0.00588 (0.59%)	0.0253 (2.5%)	0.0152 (1.5%)	0.00548 (0.55%)	0.15 (15%)	0.0498 (5%)
10	Cc_CDP17958.1_Chr7	CcChi33_Chr7	Plastid	0.0189 (1.9%)	0.137 (14%)	0.0134 (1.3%)	0.0311 (3.1%)	0.107 (11%)	0.0227 (2.3%)	0.0528 (5.3%)	0.0381 (3.8%)	0.00507 (0.51%)	0.0425 (4.2%)	0.0355 (3.6%)	0.0123 (1.2%)	0.427 (43%)	0.0563 (5.6%)
11	Cc_CDP10827.1_Chr3	CcChi8_Chr3	Extracel	0.123 (12%)	0.0778 (7.8%)	0.00197 (0.2%)	0.01 (1%)	0.0309 (3.1%)	0.0264 (2.6%)	0.481 (48%)	0.00246 (0.25%)	0.00985 (0.98%)	0.00832 (0.83%)	0.012 (1.2%)	0.00261 (0.26%)	0.0573 (5.7%)	0.157 (16%)
12	Cc_CDP10826.1_Chr3	CcChi7_Chr3	Extracel	0.00713 (0.71%)	0.0644 (6.4%)	0.00128 (0.13%)	0.0062 (0.62%)	0.0281 (2.8%)	0.00867 (0.87%)	0.802 (80%)	0.000521 (0.052%)	0.00327 (0.33%)	0.00118 (0.12%)	0.00502 (0.5%)	0.000699 (0.07%)	0.00917 (0.92%)	0.0626 (6.3%)

## Sheet: S7
Table S7:	Subcellular localization prediction of Coffea eugenioides putative chitinases
GH18
Prediction approach followed: Amino Acid composition (AAC)
	could not be predicted >XP_027165382.1
	Sequence_id	Code	Prediction	Celmemb	Celwall	Cyto.Golgi	Cyto.Nucl	Cyto	Endoplasm	Extracel	Golgi	Mito.Plastid	Mito	Nucl	Peroxi	Plastid	Vacu
1	XP_027155649.1	CeChi66_Chr0	Extracel	0.0985 (9.8%)	0.0421 (4.2%)	0.00809 (0.81%)	0.0233 (2.3%)	0.02 (2%)	0.0168 (1.7%)	0.349 (35%)	0.0122 (1.2%)	0.0185 (1.8%)	0.0593 (5.9%)	0.0335 (3.4%)	0.00772 (0.77%)	0.167 (17%)	0.144 (14%)
2	XP_027155718.1	CeChi65_Chr0	Celmemb	0.383 (38%)	0.00595 (0.6%)	0.00345 (0.34%)	0.0151 (1.5%)	0.0461 (4.6%)	0.0889 (8.9%)	0.0685 (6.8%)	0.0142 (1.4%)	0.00659 (0.66%)	0.0233 (2.3%)	0.0327 (3.3%)	0.0236 (2.4%)	0.167 (17%)	0.122 (12%)
3	XP_027159407.1	CeChi1_Chr1	Plastid	0.127 (13%)	0.0179 (1.8%)	0.0042 (0.42%)	0.0336 (3.4%)	0.0493 (4.9%)	0.0218 (2.2%)	0.143 (14%)	0.00703 (0.7%)	0.0102 (1%)	0.0597 (6%)	0.0868 (8.7%)	0.00579 (0.58%)	0.389 (39%)	0.0448 (4.5%)
4	XP_027150045.1	CeChi2_Chr1	Extracel	0.0471 (4.7%)	0.0652 (6.5%)	0.00378 (0.38%)	0.00797 (0.8%)	0.0443 (4.4%)	0.0194 (1.9%)	0.344 (34%)	0.00535 (0.53%)	0.0107 (1.1%)	0.00775 (0.78%)	0.0173 (1.7%)	0.0276 (2.8%)	0.304 (30%)	0.0947 (9.5%)
5	XP_027150928.1	CeChi63_Chr11	Extracel	0.0198 (2%)	0.0491 (4.9%)	0.00327 (0.33%)	0.00612 (0.61%)	0.00862 (0.86%)	0.00469 (0.47%)	0.833 (83%)	0.00358 (0.36%)	0.00536 (0.54%)	0.0106 (1.1%)	0.0115 (1.2%)	0.00419 (0.42%)	0.022 (2.2%)	0.018 (1.8%)
6	XP_027153149.1	CeChi62_Chr11	Cyto	0.143 (14%)	0.00607 (0.61%)	0.00408 (0.41%)	0.0112 (1.1%)	0.282 (28%)	0.111 (11%)	0.02 (2%)	0.00729 (0.73%)	0.0128 (1.3%)	0.0213 (2.1%)	0.0269 (2.7%)	0.0975 (9.8%)	0.226 (23%)	0.0307 (3.1%)
7	XP_027154178.1	CeChi60_Chr11	Plastid	0.0876 (8.8%)	0.00389 (0.39%)	0.0037 (0.37%)	0.00517 (0.52%)	0.227 (23%)	0.116 (12%)	0.0144 (1.4%)	0.0052 (0.52%)	0.0122 (1.2%)	0.00886 (0.89%)	0.0122 (1.2%)	0.137 (14%)	0.338 (34%)	0.0285 (2.8%)
8	XP_027154252.1	CeChi59_Chr11	Plastid	0.126 (13%)	0.00499 (0.5%)	0.00411 (0.41%)	0.00587 (0.59%)	0.175 (18%)	0.142 (14%)	0.017 (1.7%)	0.00773 (0.77%)	0.0118 (1.2%)	0.00804 (0.8%)	0.0112 (1.1%)	0.202 (20%)	0.243 (24%)	0.0411 (4.1%)
9	XP_027154475.1	CeChi61_Chr11	Celmemb	0.411 (41%)	0.00902 (0.9%)	0.00545 (0.55%)	0.0139 (1.4%)	0.1 (10%)	0.0486 (4.9%)	0.124 (12%)	0.00974 (0.97%)	0.00795 (0.8%)	0.0118 (1.2%)	0.0324 (3.2%)	0.0318 (3.2%)	0.132 (13%)	0.0618 (6.2%)
10	XP_027154739.1	CeChi64_Chr11	Extracel	0.0182 (1.8%)	0.0443 (4.4%)	0.00195 (0.19%)	0.00162 (0.16%)	0.00272 (0.27%)	0.00318 (0.32%)	0.568 (57%)	0.00136 (0.14%)	0.00477 (0.48%)	0.00297 (0.3%)	0.00207 (0.21%)	0.00235 (0.24%)	0.0133 (1.3%)	0.333 (33%)
11	XP_027161345.1	CeChi6_Chr2	Endoplasm	0.063 (6.3%)	0.0038 (0.38%)	0.00124 (0.12%)	0.00398 (0.4%)	0.00702 (0.7%)	0.522 (52%)	0.00054 (0.054%)	0.33 (33%)	0.0118 (1.2%)	0.0146 (1.5%)	0.00337 (0.34%)	0.0127 (1.3%)	0.019 (1.9%)	0.00631 (0.63%)
12	XP_027163068.1	CeChi5_Chr2	Extracel	0.0539 (5.4%)	0.0685 (6.8%)	0.00497 (0.5%)	0.0195 (2%)	0.0251 (2.5%)	0.0143 (1.4%)	0.562 (56%)	0.00743 (0.74%)	0.0111 (1.1%)	0.034 (3.4%)	0.0397 (4%)	0.00681 (0.68%)	0.0936 (9.4%)	0.0593 (5.9%)
13	XP_027163861.1	CeChi3_Chr2	Extracel	0.0393 (3.9%)	0.111 (11%)	0.00387 (0.39%)	0.00896 (0.9%)	0.0136 (1.4%)	0.00731 (0.73%)	0.661 (66%)	0.00491 (0.49%)	0.00758 (0.76%)	0.0177 (1.8%)	0.0161 (1.6%)	0.00528 (0.53%)	0.0475 (4.8%)	0.0555 (5.6%)
14	XP_027163981.1	CeChi4_Chr2	Extracel	0.0446 (4.5%)	0.0815 (8.2%)	0.00467 (0.47%)	0.0141 (1.4%)	0.0187 (1.9%)	0.0122 (1.2%)	0.57 (57%)	0.00642 (0.64%)	0.0111 (1.1%)	0.0317 (3.2%)	0.0279 (2.8%)	0.00634 (0.63%)	0.0682 (6.8%)	0.103 (10%)
15	XP_027164444.1	CeChi7_Chr3	Plastid	0.122 (12%)	0.0125 (1.2%)	0.00336 (0.34%)	0.0293 (2.9%)	0.0489 (4.9%)	0.0232 (2.3%)	0.114 (11%)	0.00701 (0.7%)	0.0102 (1%)	0.0724 (7.2%)	0.0959 (9.6%)	0.00539 (0.54%)	0.42 (42%)	0.0361 (3.6%)
16	XP_027165073.1	CeChi10_Chr3	Extracel	0.0985 (9.8%)	0.0421 (4.2%)	0.00809 (0.81%)	0.0233 (2.3%)	0.02 (2%)	0.0168 (1.7%)	0.349 (35%)	0.0122 (1.2%)	0.0185 (1.8%)	0.0593 (5.9%)	0.0335 (3.4%)	0.00772 (0.77%)	0.167 (17%)	0.144 (14%)
17	XP_027166848.1	CeChi8_Chr3	Extracel	0.0433 (4.3%)	0.0778 (7.8%)	0.00584 (0.58%)	0.0211 (2.1%)	0.0219 (2.2%)	0.0174 (1.7%)	0.432 (43%)	0.0183 (1.8%)	0.0141 (1.4%)	0.0585 (5.9%)	0.0269 (2.7%)	0.0094 (0.94%)	0.151 (15%)	0.103 (10%)
18	XP_027169845.1	CeChi20_Chr4	Extracel	0.03 (3%)	0.0471 (4.7%)	0.00339 (0.34%)	0.00295 (0.3%)	0.00989 (0.99%)	0.00341 (0.34%)	0.826 (83%)	0.00586 (0.59%)	0.0132 (1.3%)	0.0142 (1.4%)	0.00483 (0.48%)	0.00932 (0.93%)	0.0127 (1.3%)	0.0175 (1.8%)
19	XP_027169846.1	CeChi20_Chr4	Extracel	0.036 (3.6%)	0.132 (13%)	0.00288 (0.29%)	0.00482 (0.48%)	0.00755 (0.76%)	0.00405 (0.4%)	0.722 (72%)	0.00301 (0.3%)	0.00475 (0.48%)	0.0083 (0.83%)	0.00896 (0.9%)	0.00337 (0.34%)	0.0284 (2.8%)	0.0337 (3.4%)
20	XP_027170476.1	CeChi24_Chr5	Plastid	0.0868 (8.7%)	0.0201 (2%)	0.00321 (0.32%)	0.0229 (2.3%)	0.0446 (4.5%)	0.0566 (5.7%)	0.147 (15%)	0.021 (2.1%)	0.00946 (0.95%)	0.0721 (7.2%)	0.0539 (5.4%)	0.0101 (1%)	0.379 (38%)	0.0738 (7.4%)
21	XP_027170490.1	CeChi31_Chr5	Plastid	0.102 (10%)	0.056 (5.6%)	0.00328 (0.33%)	0.0221 (2.2%)	0.0397 (4%)	0.019 (1.9%)	0.235 (24%)	0.0069 (0.69%)	0.0103 (1%)	0.0416 (4.2%)	0.0686 (6.9%)	0.00733 (0.73%)	0.332 (33%)	0.0557 (5.6%)
22	XP_027170790.1	CeChi23_Chr5	Extracel	0.0756 (7.6%)	0.0689 (6.9%)	0.00561 (0.56%)	0.0215 (2.2%)	0.0369 (3.7%)	0.0256 (2.6%)	0.378 (38%)	0.0118 (1.2%)	0.0144 (1.4%)	0.0456 (4.6%)	0.0388 (3.9%)	0.0127 (1.3%)	0.155 (16%)	0.11 (11%)
23	XP_027170816.1	CeChi30_Chr5	Extracel	0.135 (14%)	0.113 (11%)	0.00446 (0.45%)	0.0135 (1.4%)	0.0232 (2.3%)	0.0135 (1.4%)	0.438 (44%)	0.0073 (0.73%)	0.0108 (1.1%)	0.0241 (2.4%)	0.0318 (3.2%)	0.00973 (0.97%)	0.0793 (7.9%)	0.0952 (9.5%)
24	XP_027170822.1	CeChi21_Chr5	Extracel	0.084 (8.4%)	0.0669 (6.7%)	0.00533 (0.53%)	0.0216 (2.2%)	0.0399 (4%)	0.0263 (2.6%)	0.375 (38%)	0.0101 (1%)	0.0139 (1.4%)	0.0427 (4.3%)	0.0435 (4.4%)	0.0113 (1.1%)	0.152 (15%)	0.107 (11%)
25	XP_027170866.1	CeChi28_Chr5	Extracel	0.0646 (6.5%)	0.16 (16%)	0.00478 (0.48%)	0.0214 (2.1%)	0.0349 (3.5%)	0.0186 (1.9%)	0.338 (34%)	0.0152 (1.5%)	0.0152 (1.5%)	0.043 (4.3%)	0.0456 (4.6%)	0.0127 (1.3%)	0.184 (18%)	0.0415 (4.2%)
26	XP_027170949.1	CeChi29_Chr5	Extracel	0.0659 (6.6%)	0.151 (15%)	0.005 (0.5%)	0.0232 (2.3%)	0.0346 (3.5%)	0.0207 (2.1%)	0.335 (34%)	0.0154 (1.5%)	0.015 (1.5%)	0.0435 (4.4%)	0.0479 (4.8%)	0.0135 (1.4%)	0.184 (18%)	0.0457 (4.6%)
27	XP_027171156.1	CeChi22_Chr5	Extracel	0.132 (13%)	0.0418 (4.2%)	0.00356 (0.36%)	0.0109 (1.1%)	0.0206 (2.1%)	0.0182 (1.8%)	0.381 (38%)	0.00457 (0.46%)	0.0059 (0.59%)	0.0133 (1.3%)	0.0207 (2.1%)	0.00887 (0.89%)	0.0564 (5.6%)	0.282 (28%)
28	XP_027171157.1	CeChi38_Chr5	Plastid	0.102 (10%)	0.0204 (2%)	0.00467 (0.47%)	0.0141 (1.4%)	0.0391 (3.9%)	0.0288 (2.9%)	0.135 (14%)	0.0228 (2.3%)	0.00845 (0.84%)	0.0456 (4.6%)	0.0196 (2%)	0.019 (1.9%)	0.348 (35%)	0.192 (19%)
29	XP_027171280.1	CeChi26_Chr5	Extracel	0.0472 (4.7%)	0.0682 (6.8%)	0.00662 (0.66%)	0.0313 (3.1%)	0.0379 (3.8%)	0.0197 (2%)	0.479 (48%)	0.0188 (1.9%)	0.0156 (1.6%)	0.0242 (2.4%)	0.0565 (5.6%)	0.0396 (4%)	0.105 (10%)	0.05 (5%)
30	XP_027171348.1	CeChi27_Chr5	Extracel	0.0636 (6.4%)	0.0643 (6.4%)	0.00661 (0.66%)	0.027 (2.7%)	0.0375 (3.8%)	0.0221 (2.2%)	0.409 (41%)	0.0183 (1.8%)	0.0141 (1.4%)	0.0297 (3%)	0.0477 (4.8%)	0.0508 (5.1%)	0.134 (13%)	0.0756 (7.6%)
31	XP_027171439.1	CeChi35_Chr5	Celmemb	0.205 (20%)	0.0962 (9.6%)	0.0162 (1.6%)	0.0183 (1.8%)	0.0499 (5%)	0.0321 (3.2%)	0.199 (20%)	0.0102 (1%)	0.014 (1.4%)	0.00741 (0.74%)	0.0178 (1.8%)	0.0212 (2.1%)	0.194 (19%)	0.119 (12%)
32	XP_027171441.1	CeChi36_Chr5	Extracel	0.174 (17%)	0.0838 (8.4%)	0.0057 (0.57%)	0.00991 (0.99%)	0.0113 (1.1%)	0.0197 (2%)	0.426 (43%)	0.0769 (7.7%)	0.0058 (0.58%)	0.0176 (1.8%)	0.00955 (0.96%)	0.0237 (2.4%)	0.0739 (7.4%)	0.0621 (6.2%)
33	XP_027171442.1	CeChi37_Chr5	Plastid	0.112 (11%)	0.0294 (2.9%)	0.00736 (0.74%)	0.0248 (2.5%)	0.046 (4.6%)	0.0359 (3.6%)	0.134 (13%)	0.0205 (2.1%)	0.00868 (0.87%)	0.0431 (4.3%)	0.0324 (3.2%)	0.0173 (1.7%)	0.28 (28%)	0.209 (21%)
34	XP_027172721.1	CeChi34_Chr5	Extracel	0.154 (15%)	0.0412 (4.1%)	0.00484 (0.48%)	0.0195 (2%)	0.0297 (3%)	0.0204 (2%)	0.379 (38%)	0.00828 (0.83%)	0.0108 (1.1%)	0.0281 (2.8%)	0.0498 (5%)	0.0145 (1.5%)	0.118 (12%)	0.122 (12%)
35	XP_027172807.1	CeChi32_Chr5	Extracel	0.156 (16%)	0.0319 (3.2%)	0.00441 (0.44%)	0.0203 (2%)	0.0343 (3.4%)	0.0221 (2.2%)	0.33 (33%)	0.00816 (0.82%)	0.0108 (1.1%)	0.0322 (3.2%)	0.0555 (5.6%)	0.016 (1.6%)	0.18 (18%)	0.0974 (9.7%)
36	XP_027172850.1	CeChi33_Chr5	Extracel	0.135 (14%)	0.113 (11%)	0.00446 (0.45%)	0.0135 (1.4%)	0.0232 (2.3%)	0.0135 (1.4%)	0.438 (44%)	0.0073 (0.73%)	0.0108 (1.1%)	0.0241 (2.4%)	0.0318 (3.2%)	0.00973 (0.97%)	0.0793 (7.9%)	0.0952 (9.5%)
37	XP_027173031.1	CeChi25_Chr5	Plastid	0.132 (13%)	0.0127 (1.3%)	0.00642 (0.64%)	0.026 (2.6%)	0.0215 (2.2%)	0.168 (17%)	0.0437 (4.4%)	0.0203 (2%)	0.0152 (1.5%)	0.0279 (2.8%)	0.0376 (3.8%)	0.0262 (2.6%)	0.321 (32%)	0.142 (14%)
38	XP_027174109.1	CeChi39_Chr6	Extracel	0.0358 (3.6%)	0.0701 (7%)	0.00253 (0.25%)	0.00243 (0.24%)	0.00561 (0.56%)	0.00935 (0.94%)	0.465 (46%)	0.0234 (2.3%)	0.00455 (0.46%)	0.00375 (0.38%)	0.00202 (0.2%)	0.0073 (0.73%)	0.0113 (1.1%)	0.357 (36%)
39	XP_027174110.1	CeChi40_Chr6	Celmemb	0.22 (22%)	0.0427 (4.3%)	0.00459 (0.46%)	0.0302 (3%)	0.059 (5.9%)	0.0541 (5.4%)	0.204 (20%)	0.065 (6.5%)	0.0634 (6.3%)	0.0923 (9.2%)	0.00844 (0.84%)	0.0161 (1.6%)	0.0725 (7.2%)	0.0676 (6.8%)
40	XP_027174111.1	CeChi41_Chr6	Plastid	0.143 (14%)	0.0803 (8%)	0.0022 (0.22%)	0.0123 (1.2%)	0.0334 (3.3%)	0.0153 (1.5%)	0.199 (20%)	0.00707 (0.71%)	0.0222 (2.2%)	0.0377 (3.8%)	0.0256 (2.6%)	0.00416 (0.42%)	0.388 (39%)	0.0305 (3%)
41	XP_027174115.1	CeChi45_Chr6	Celwall	0.208 (21%)	0.361 (36%)	0.0128 (1.3%)	0.0173 (1.7%)	0.00927 (0.93%)	0.0154 (1.5%)	0.0671 (6.7%)	0.0808 (8.1%)	0.0168 (1.7%)	0.00945 (0.94%)	0.0101 (1%)	0.0142 (1.4%)	0.0543 (5.4%)	0.124 (12%)
42	XP_027174117.1	CeChi46_Chr6	Extracel	0.0485 (4.9%)	0.307 (31%)	0.00276 (0.28%)	0.00462 (0.46%)	0.00854 (0.85%)	0.00314 (0.31%)	0.544 (54%)	0.00314 (0.31%)	0.00687 (0.69%)	0.0082 (0.82%)	0.00817 (0.82%)	0.00252 (0.25%)	0.0342 (3.4%)	0.0191 (1.9%)
43	XP_027175900.1	CeChi42_Chr6	Plastid	0.187 (19%)	0.0691 (6.9%)	0.00215 (0.22%)	0.0135 (1.4%)	0.0488 (4.9%)	0.0219 (2.2%)	0.232 (23%)	0.00978 (0.98%)	0.0217 (2.2%)	0.053 (5.3%)	0.0234 (2.3%)	0.0047 (0.47%)	0.282 (28%)	0.0314 (3.1%)
44	XP_027175910.1	CeChi43_Chr6	Plastid	0.187 (19%)	0.0691 (6.9%)	0.00215 (0.22%)	0.0135 (1.4%)	0.0488 (4.9%)	0.0219 (2.2%)	0.232 (23%)	0.00978 (0.98%)	0.0217 (2.2%)	0.053 (5.3%)	0.0234 (2.3%)	0.0047 (0.47%)	0.282 (28%)	0.0314 (3.1%)
45	XP_027176704.1	CeChi47_Chr6	Extracel	0.0349 (3.5%)	0.215 (22%)	0.00233 (0.23%)	0.0027 (0.27%)	0.00795 (0.8%)	0.00232 (0.23%)	0.666 (67%)	0.00174 (0.17%)	0.00666 (0.67%)	0.00393 (0.39%)	0.00548 (0.55%)	0.00173 (0.17%)	0.0226 (2.3%)	0.0263 (2.6%)
46	XP_027177136.1	CeChi44_Chr6	Plastid	0.0363 (3.6%)	0.0132 (1.3%)	0.00208 (0.21%)	0.014 (1.4%)	0.0105 (1%)	0.0327 (3.3%)	0.0102 (1%)	0.371 (37%)	0.029 (2.9%)	0.0331 (3.3%)	0.00504 (0.5%)	0.00429 (0.43%)	0.421 (42%)	0.0175 (1.8%)
47	XP_027177137.1	CeChi44_Chr6	Plastid	0.0819 (8.2%)	0.041 (4.1%)	0.00353 (0.35%)	0.0114 (1.1%)	0.0203 (2%)	0.0733 (7.3%)	0.0353 (3.5%)	0.142 (14%)	0.0388 (3.9%)	0.0601 (6%)	0.00849 (0.85%)	0.0185 (1.8%)	0.358 (36%)	0.108 (11%)
48	XP_027177138.1	CeChi44_Chr6	Plastid	0.0895 (9%)	0.0407 (4.1%)	0.00431 (0.43%)	0.0188 (1.9%)	0.0217 (2.2%)	0.0696 (7%)	0.0426 (4.3%)	0.16 (16%)	0.0398 (4%)	0.0692 (6.9%)	0.0114 (1.1%)	0.0174 (1.7%)	0.329 (33%)	0.0854 (8.5%)
49	XP_027181648.1	CeChi50_Chr8	Celmemb	0.815 (82%)	0.014 (1.4%)	0.00212 (0.21%)	0.0157 (1.6%)	0.0181 (1.8%)	0.00864 (0.86%)	0.0349 (3.5%)	0.00586 (0.59%)	0.00607 (0.61%)	0.017 (1.7%)	0.0159 (1.6%)	0.00423 (0.42%)	0.0252 (2.5%)	0.0176 (1.8%)
50	XP_027184542.1	CeChi52_Chr9	Celmemb	0.383 (38%)	0.00595 (0.6%)	0.00345 (0.34%)	0.0151 (1.5%)	0.0461 (4.6%)	0.0889 (8.9%)	0.0685 (6.8%)	0.0142 (1.4%)	0.00659 (0.66%)	0.0233 (2.3%)	0.0327 (3.3%)	0.0236 (2.4%)	0.167 (17%)	0.122 (12%)
Prediction approach followed: Dipeptide composition (Dipep)
	Sequence_id	Code	Prediction	Celmemb	Celwall	Cyto.Golgi	Cyto.Nucl	Cyto	Endoplasm	Extracel	Golgi	Mito.Plastid	Mito	Nucl	Peroxi	Plastid	Vacu
1	XP_027155649.1	CeChi66_Chr0	Extracel	0.048 (4.8%)	0.0852 (8.5%)	0.0149 (1.5%)	0.0185 (1.8%)	0.0135 (1.4%)	0.02 (2%)	0.557 (56%)	0.0204 (2%)	0.029 (2.9%)	0.0399 (4%)	0.0156 (1.6%)	0.0152 (1.5%)	0.0743 (7.4%)	0.049 (4.9%)
2	XP_027155718.1	CeChi65_Chr0	Plastid	0.0293 (2.9%)	0.00452 (0.45%)	0.00442 (0.44%)	0.024 (2.4%)	0.0114 (1.1%)	0.0451 (4.5%)	0.0718 (7.2%)	0.00674 (0.67%)	0.01 (1%)	0.0541 (5.4%)	0.0106 (1.1%)	0.0146 (1.5%)	0.628 (63%)	0.0859 (8.6%)
3	XP_027159407.1	CeChi1_Chr1	Extracel	0.278 (28%)	0.084 (8.4%)	0.00745 (0.74%)	0.023 (2.3%)	0.0123 (1.2%)	0.014 (1.4%)	0.423 (42%)	0.00764 (0.76%)	0.0061 (0.61%)	0.0145 (1.5%)	0.046 (4.6%)	0.0136 (1.4%)	0.0456 (4.6%)	0.0251 (2.5%)
4	XP_027150045.1	CeChi2_Chr1	Celmemb	0.2 (20%)	0.146 (15%)	0.00901 (0.9%)	0.023 (2.3%)	0.14 (14%)	0.0516 (5.2%)	0.159 (16%)	0.0141 (1.4%)	0.00792 (0.79%)	0.0257 (2.6%)	0.0127 (1.3%)	0.0149 (1.5%)	0.122 (12%)	0.074 (7.4%)
5	XP_027150928.1	CeChi63_Chr11	Extracel	0.00935 (0.94%)	0.131 (13%)	0.00176 (0.18%)	0.00211 (0.21%)	0.00183 (0.18%)	0.00173 (0.17%)	0.828 (83%)	0.000651 (0.065%)	0.00154 (0.15%)	0.00135 (0.14%)	0.00114 (0.11%)	0.00291 (0.29%)	0.00265 (0.26%)	0.0138 (1.4%)
6	XP_027153149.1	CeChi62_Chr11	Plastid	0.0185 (1.8%)	0.00142 (0.14%)	0.00437 (0.44%)	0.0184 (1.8%)	0.0592 (5.9%)	0.284 (28%)	0.00396 (0.4%)	0.0161 (1.6%)	0.00998 (1%)	0.0251 (2.5%)	0.0837 (8.4%)	0.00637 (0.64%)	0.456 (46%)	0.0135 (1.4%)
7	XP_027154178.1	CeChi60_Chr11	Plastid	0.0975 (9.8%)	0.0042 (0.42%)	0.0208 (2.1%)	0.00568 (0.57%)	0.0584 (5.8%)	0.165 (16%)	0.00995 (1%)	0.0249 (2.5%)	0.0115 (1.2%)	0.0266 (2.7%)	0.0635 (6.4%)	0.0108 (1.1%)	0.433 (43%)	0.0672 (6.7%)
8	XP_027154252.1	CeChi59_Chr11	Plastid	0.122 (12%)	0.00413 (0.41%)	0.0136 (1.4%)	0.00621 (0.62%)	0.0676 (6.8%)	0.187 (19%)	0.0119 (1.2%)	0.0296 (3%)	0.0143 (1.4%)	0.0333 (3.3%)	0.0417 (4.2%)	0.0135 (1.4%)	0.389 (39%)	0.0659 (6.6%)
9	XP_027154475.1	CeChi61_Chr11	Plastid	0.103 (10%)	0.0061 (0.61%)	0.00498 (0.5%)	0.0187 (1.9%)	0.0245 (2.4%)	0.191 (19%)	0.0103 (1%)	0.0487 (4.9%)	0.00466 (0.47%)	0.0179 (1.8%)	0.115 (12%)	0.00661 (0.66%)	0.396 (40%)	0.0521 (5.2%)
10	XP_027154739.1	CeChi64_Chr11	Extracel	0.043 (4.3%)	0.0987 (9.9%)	0.00444 (0.44%)	0.00708 (0.71%)	0.0201 (2%)	0.00904 (0.9%)	0.619 (62%)	0.00646 (0.65%)	0.00803 (0.8%)	0.0123 (1.2%)	0.00841 (0.84%)	0.00556 (0.56%)	0.0387 (3.9%)	0.12 (12%)
11	XP_027161345.1	CeChi6_Chr2	Plastid	0.166 (17%)	0.00538 (0.54%)	0.00192 (0.19%)	0.0176 (1.8%)	0.025 (2.5%)	0.11 (11%)	0.00227 (0.23%)	0.119 (12%)	0.0199 (2%)	0.0213 (2.1%)	0.0769 (7.7%)	0.0354 (3.5%)	0.328 (33%)	0.071 (7.1%)
12	XP_027163068.1	CeChi5_Chr2	Extracel	0.0156 (1.6%)	0.0904 (9%)	0.00328 (0.33%)	0.00288 (0.29%)	0.00795 (0.8%)	0.00385 (0.38%)	0.818 (82%)	0.00143 (0.14%)	0.00187 (0.19%)	0.00448 (0.45%)	0.0021 (0.21%)	0.00336 (0.34%)	0.0108 (1.1%)	0.0339 (3.4%)
13	XP_027163861.1	CeChi3_Chr2	Extracel	0.0207 (2.1%)	0.0683 (6.8%)	0.00245 (0.24%)	0.00356 (0.36%)	0.00342 (0.34%)	0.0098 (0.98%)	0.833 (83%)	0.00145 (0.14%)	0.0041 (0.41%)	0.00416 (0.42%)	0.00241 (0.24%)	0.0065 (0.65%)	0.00961 (0.96%)	0.0303 (3%)
14	XP_027163981.1	CeChi4_Chr2	Extracel	0.0217 (2.2%)	0.121 (12%)	0.00306 (0.31%)	0.00773 (0.77%)	0.0202 (2%)	0.00793 (0.79%)	0.657 (66%)	0.00281 (0.28%)	0.00347 (0.35%)	0.0119 (1.2%)	0.0066 (0.66%)	0.00647 (0.65%)	0.0249 (2.5%)	0.106 (11%)
15	XP_027164444.1	CeChi7_Chr3	Extracel	0.0857 (8.6%)	0.0891 (8.9%)	0.0114 (1.1%)	0.0203 (2%)	0.0129 (1.3%)	0.0126 (1.3%)	0.592 (59%)	0.00554 (0.55%)	0.0109 (1.1%)	0.0197 (2%)	0.0327 (3.3%)	0.0119 (1.2%)	0.0575 (5.8%)	0.0378 (3.8%)
16	XP_027165073.1	CeChi10_Chr3	Extracel	0.048 (4.8%)	0.0852 (8.5%)	0.0149 (1.5%)	0.0185 (1.8%)	0.0135 (1.4%)	0.02 (2%)	0.557 (56%)	0.0204 (2%)	0.029 (2.9%)	0.0399 (4%)	0.0156 (1.6%)	0.0152 (1.5%)	0.0743 (7.4%)	0.049 (4.9%)
17	XP_027166848.1	CeChi8_Chr3	Extracel	0.0537 (5.4%)	0.04 (4%)	0.00772 (0.77%)	0.0117 (1.2%)	0.0104 (1%)	0.0223 (2.2%)	0.629 (63%)	0.0186 (1.9%)	0.0269 (2.7%)	0.0501 (5%)	0.0158 (1.6%)	0.0131 (1.3%)	0.0584 (5.8%)	0.0428 (4.3%)
18	XP_027169845.1	CeChi20_Chr4	Celmemb	0.446 (45%)	0.0493 (4.9%)	0.0103 (1%)	0.00916 (0.92%)	0.00967 (0.97%)	0.0189 (1.9%)	0.153 (15%)	0.0736 (7.4%)	0.0393 (3.9%)	0.0179 (1.8%)	0.0243 (2.4%)	0.0481 (4.8%)	0.0586 (5.9%)	0.0423 (4.2%)
19	XP_027169846.1	CeChi20_Chr4	Extracel	0.0238 (2.4%)	0.109 (11%)	0.00166 (0.17%)	0.00257 (0.26%)	0.00222 (0.22%)	0.00607 (0.61%)	0.794 (79%)	0.00407 (0.41%)	0.00405 (0.4%)	0.00271 (0.27%)	0.00273 (0.27%)	0.00585 (0.58%)	0.00822 (0.82%)	0.0335 (3.4%)
20	XP_027170476.1	CeChi24_Chr5	Extracel	0.122 (12%)	0.0156 (1.6%)	0.0154 (1.5%)	0.0269 (2.7%)	0.0149 (1.5%)	0.122 (12%)	0.2 (20%)	0.0247 (2.5%)	0.0169 (1.7%)	0.0385 (3.8%)	0.042 (4.2%)	0.0452 (4.5%)	0.179 (18%)	0.137 (14%)
21	XP_027170490.1	CeChi31_Chr5	Extracel	0.0366 (3.7%)	0.0645 (6.4%)	0.00444 (0.44%)	0.0151 (1.5%)	0.0491 (4.9%)	0.0255 (2.6%)	0.529 (53%)	0.00766 (0.77%)	0.0107 (1.1%)	0.031 (3.1%)	0.0309 (3.1%)	0.012 (1.2%)	0.113 (11%)	0.0706 (7.1%)
22	XP_027170790.1	CeChi23_Chr5	Extracel	0.0573 (5.7%)	0.0543 (5.4%)	0.0154 (1.5%)	0.0227 (2.3%)	0.0233 (2.3%)	0.11 (11%)	0.386 (39%)	0.0303 (3%)	0.0192 (1.9%)	0.037 (3.7%)	0.0362 (3.6%)	0.0254 (2.5%)	0.095 (9.5%)	0.0877 (8.8%)
23	XP_027170816.1	CeChi30_Chr5	Extracel	0.0532 (5.3%)	0.0707 (7.1%)	0.00492 (0.49%)	0.00552 (0.55%)	0.0077 (0.77%)	0.0248 (2.5%)	0.547 (55%)	0.0287 (2.9%)	0.0121 (1.2%)	0.0126 (1.3%)	0.0113 (1.1%)	0.0103 (1%)	0.0513 (5.1%)	0.16 (16%)
24	XP_027170822.1	CeChi21_Chr5	Extracel	0.0444 (4.4%)	0.0756 (7.6%)	0.0114 (1.1%)	0.0151 (1.5%)	0.0247 (2.5%)	0.0977 (9.8%)	0.417 (42%)	0.0258 (2.6%)	0.0197 (2%)	0.0359 (3.6%)	0.0231 (2.3%)	0.0258 (2.6%)	0.0834 (8.3%)	0.1 (10%)
25	XP_027170866.1	CeChi28_Chr5	Extracel	0.0371 (3.7%)	0.0284 (2.8%)	0.0151 (1.5%)	0.0426 (4.3%)	0.0447 (4.5%)	0.0407 (4.1%)	0.394 (39%)	0.0218 (2.2%)	0.0137 (1.4%)	0.0592 (5.9%)	0.122 (12%)	0.0182 (1.8%)	0.0898 (9%)	0.0722 (7.2%)
26	XP_027170949.1	CeChi29_Chr5	Extracel	0.0355 (3.6%)	0.0293 (2.9%)	0.0147 (1.5%)	0.042 (4.2%)	0.0431 (4.3%)	0.0416 (4.2%)	0.419 (42%)	0.0208 (2.1%)	0.0132 (1.3%)	0.0528 (5.3%)	0.106 (11%)	0.0206 (2.1%)	0.0815 (8.2%)	0.0804 (8%)
27	XP_027171156.1	CeChi22_Chr5	Extracel	0.0243 (2.4%)	0.0218 (2.2%)	0.00668 (0.67%)	0.00643 (0.64%)	0.00815 (0.82%)	0.0382 (3.8%)	0.572 (57%)	0.0103 (1%)	0.00264 (0.26%)	0.0141 (1.4%)	0.00416 (0.42%)	0.00964 (0.96%)	0.0451 (4.5%)	0.237 (24%)
28	XP_027171157.1	CeChi38_Chr5	Extracel	0.0794 (7.9%)	0.017 (1.7%)	0.0056 (0.56%)	0.0177 (1.8%)	0.023 (2.3%)	0.121 (12%)	0.499 (50%)	0.0172 (1.7%)	0.00805 (0.8%)	0.0295 (2.9%)	0.0249 (2.5%)	0.0202 (2%)	0.0809 (8.1%)	0.0562 (5.6%)
29	XP_027171280.1	CeChi26_Chr5	Extracel	0.0959 (9.6%)	0.0227 (2.3%)	0.0175 (1.8%)	0.0573 (5.7%)	0.037 (3.7%)	0.0664 (6.6%)	0.296 (30%)	0.0372 (3.7%)	0.0144 (1.4%)	0.0461 (4.6%)	0.0753 (7.5%)	0.0365 (3.6%)	0.106 (11%)	0.0927 (9.3%)
30	XP_027171348.1	CeChi27_Chr5	Extracel	0.0706 (7.1%)	0.0343 (3.4%)	0.0193 (1.9%)	0.0557 (5.6%)	0.036 (3.6%)	0.0816 (8.2%)	0.253 (25%)	0.04 (4%)	0.0136 (1.4%)	0.059 (5.9%)	0.0764 (7.6%)	0.0427 (4.3%)	0.113 (11%)	0.105 (10%)
31	XP_027171439.1	CeChi35_Chr5	Extracel	0.0668 (6.7%)	0.0209 (2.1%)	0.024 (2.4%)	0.0435 (4.4%)	0.0708 (7.1%)	0.0243 (2.4%)	0.26 (26%)	0.0107 (1.1%)	0.0118 (1.2%)	0.0226 (2.3%)	0.0917 (9.2%)	0.0211 (2.1%)	0.145 (14%)	0.187 (19%)
32	XP_027171441.1	CeChi36_Chr5	Endoplasm	0.15 (15%)	0.0141 (1.4%)	0.00728 (0.73%)	0.0154 (1.5%)	0.0157 (1.6%)	0.236 (24%)	0.199 (20%)	0.0135 (1.4%)	0.00996 (1%)	0.0293 (2.9%)	0.0218 (2.2%)	0.022 (2.2%)	0.152 (15%)	0.114 (11%)
33	XP_027171442.1	CeChi37_Chr5	Extracel	0.126 (13%)	0.0257 (2.6%)	0.00953 (0.95%)	0.0234 (2.3%)	0.0209 (2.1%)	0.149 (15%)	0.288 (29%)	0.025 (2.5%)	0.00587 (0.59%)	0.031 (3.1%)	0.0282 (2.8%)	0.0203 (2%)	0.148 (15%)	0.0993 (9.9%)
34	XP_027172721.1	CeChi34_Chr5	Extracel	0.0397 (4%)	0.0293 (2.9%)	0.00845 (0.84%)	0.0166 (1.7%)	0.0179 (1.8%)	0.04 (4%)	0.521 (52%)	0.0116 (1.2%)	0.0125 (1.2%)	0.0135 (1.4%)	0.0124 (1.2%)	0.0191 (1.9%)	0.0669 (6.7%)	0.191 (19%)
35	XP_027172807.1	CeChi32_Chr5	Extracel	0.0406 (4.1%)	0.023 (2.3%)	0.00839 (0.84%)	0.0159 (1.6%)	0.019 (1.9%)	0.0507 (5.1%)	0.523 (52%)	0.0137 (1.4%)	0.0125 (1.2%)	0.0164 (1.6%)	0.0129 (1.3%)	0.0228 (2.3%)	0.0699 (7%)	0.171 (17%)
36	XP_027172850.1	CeChi33_Chr5	Extracel	0.0532 (5.3%)	0.0707 (7.1%)	0.00492 (0.49%)	0.00552 (0.55%)	0.0077 (0.77%)	0.0248 (2.5%)	0.547 (55%)	0.0287 (2.9%)	0.0121 (1.2%)	0.0126 (1.3%)	0.0113 (1.1%)	0.0103 (1%)	0.0513 (5.1%)	0.16 (16%)
37	XP_027173031.1	CeChi25_Chr5	Plastid	0.114 (11%)	0.0284 (2.8%)	0.00663 (0.66%)	0.0219 (2.2%)	0.0328 (3.3%)	0.0949 (9.5%)	0.109 (11%)	0.0224 (2.2%)	0.0174 (1.7%)	0.0291 (2.9%)	0.0378 (3.8%)	0.0207 (2.1%)	0.432 (43%)	0.0333 (3.3%)
38	XP_027174109.1	CeChi39_Chr6	Vacu	0.153 (15%)	0.00785 (0.78%)	0.00489 (0.49%)	0.00334 (0.33%)	0.00553 (0.55%)	0.0142 (1.4%)	0.0291 (2.9%)	0.0535 (5.4%)	0.00555 (0.56%)	0.0206 (2.1%)	0.00206 (0.21%)	0.028 (2.8%)	0.0461 (4.6%)	0.626 (63%)
39	XP_027174110.1	CeChi40_Chr6	Mito	0.212 (21%)	0.116 (12%)	0.00985 (0.98%)	0.0119 (1.2%)	0.0351 (3.5%)	0.0283 (2.8%)	0.0174 (1.7%)	0.0318 (3.2%)	0.0469 (4.7%)	0.304 (30%)	0.0131 (1.3%)	0.0218 (2.2%)	0.0911 (9.1%)	0.061 (6.1%)
40	XP_027174111.1	CeChi41_Chr6	Plastid	0.153 (15%)	0.0584 (5.8%)	0.00529 (0.53%)	0.00624 (0.62%)	0.0132 (1.3%)	0.0251 (2.5%)	0.0423 (4.2%)	0.0148 (1.5%)	0.0282 (2.8%)	0.24 (24%)	0.00779 (0.78%)	0.0124 (1.2%)	0.301 (30%)	0.0912 (9.1%)
41	XP_027174115.1	CeChi45_Chr6	Celmemb	0.892 (89%)	0.00184 (0.18%)	0.00289 (0.29%)	0.00114 (0.11%)	0.00206 (0.21%)	0.00563 (0.56%)	0.00165 (0.16%)	0.0102 (1%)	0.000536 (0.054%)	0.00315 (0.32%)	0.00127 (0.13%)	0.00289 (0.29%)	0.0148 (1.5%)	0.06 (6%)
42	XP_027174117.1	CeChi46_Chr6	Extracel	0.273 (27%)	0.163 (16%)	0.00834 (0.83%)	0.00616 (0.62%)	0.00838 (0.84%)	0.00488 (0.49%)	0.352 (35%)	0.0158 (1.6%)	0.00994 (0.99%)	0.0338 (3.4%)	0.00618 (0.62%)	0.0133 (1.3%)	0.0494 (4.9%)	0.0562 (5.6%)
43	XP_027175900.1	CeChi42_Chr6	Plastid	0.0744 (7.4%)	0.0187 (1.9%)	0.00146 (0.15%)	0.00183 (0.18%)	0.00577 (0.58%)	0.0163 (1.6%)	0.0131 (1.3%)	0.0181 (1.8%)	0.0138 (1.4%)	0.273 (27%)	0.00248 (0.25%)	0.00938 (0.94%)	0.493 (49%)	0.0585 (5.9%)
44	XP_027175910.1	CeChi43_Chr6	Plastid	0.0744 (7.4%)	0.0187 (1.9%)	0.00146 (0.15%)	0.00183 (0.18%)	0.00577 (0.58%)	0.0163 (1.6%)	0.0131 (1.3%)	0.0181 (1.8%)	0.0138 (1.4%)	0.273 (27%)	0.00248 (0.25%)	0.00938 (0.94%)	0.493 (49%)	0.0585 (5.9%)
45	XP_027176704.1	CeChi47_Chr6	Extracel	0.244 (24%)	0.0821 (8.2%)	0.00512 (0.51%)	0.006 (0.6%)	0.0127 (1.3%)	0.00387 (0.39%)	0.437 (44%)	0.00888 (0.89%)	0.00781 (0.78%)	0.0169 (1.7%)	0.0056 (0.56%)	0.0114 (1.1%)	0.0688 (6.9%)	0.0899 (9%)
46	XP_027177136.1	CeChi44_Chr6	Celmemb	0.564 (56%)	0.00436 (0.44%)	0.00493 (0.49%)	0.00342 (0.34%)	0.0128 (1.3%)	0.0378 (3.8%)	0.00144 (0.14%)	0.0198 (2%)	0.0102 (1%)	0.0358 (3.6%)	0.00824 (0.82%)	0.00484 (0.48%)	0.24 (24%)	0.0521 (5.2%)
47	XP_027177137.1	CeChi44_Chr6	Plastid	0.151 (15%)	0.00751 (0.75%)	0.00424 (0.42%)	0.00522 (0.52%)	0.0207 (2.1%)	0.0928 (9.3%)	0.00594 (0.59%)	0.027 (2.7%)	0.0179 (1.8%)	0.153 (15%)	0.00581 (0.58%)	0.0133 (1.3%)	0.413 (41%)	0.0819 (8.2%)
48	XP_027177138.1	CeChi44_Chr6	Plastid	0.195 (20%)	0.00802 (0.8%)	0.00409 (0.41%)	0.00498 (0.5%)	0.0173 (1.7%)	0.122 (12%)	0.00586 (0.59%)	0.0273 (2.7%)	0.0212 (2.1%)	0.11 (11%)	0.00583 (0.58%)	0.0126 (1.3%)	0.402 (40%)	0.0643 (6.4%)
49	XP_027181648.1	CeChi50_Chr8	Extracel	0.0412 (4.1%)	0.0416 (4.2%)	0.00304 (0.3%)	0.0108 (1.1%)	0.039 (3.9%)	0.00687 (0.69%)	0.615 (62%)	0.00671 (0.67%)	0.00839 (0.84%)	0.0593 (5.9%)	0.00878 (0.88%)	0.0147 (1.5%)	0.057 (5.7%)	0.088 (8.8%)
50	XP_027184542.1	CeChi52_Chr9	Plastid	0.0293 (2.9%)	0.00452 (0.45%)	0.00442 (0.44%)	0.024 (2.4%)	0.0114 (1.1%)	0.0451 (4.5%)	0.0718 (7.2%)	0.00674 (0.67%)	0.01 (1%)	0.0541 (5.4%)	0.0106 (1.1%)	0.0146 (1.5%)	0.628 (63%)	0.0859 (8.6%)
Prediction approach followed: Hybrid PseAAC, NCC and Dipep (PseAACNCCDipep)
	Sequence_id	Code	Prediction	Celmemb	Celwall	Cyto.Golgi	Cyto.Nucl	Cyto	Endoplasm	Extracel	Golgi	Mito.Plastid	Mito	Nucl	Peroxi	Plastid	Vacu
1	XP_027155649.1	CeChi66_Chr0	Extracel	0.0156 (1.6%)	0.0768 (7.7%)	0.00428 (0.43%)	0.00333 (0.33%)	0.00729 (0.73%)	0.0181 (1.8%)	0.573 (57%)	0.00583 (0.58%)	0.00378 (0.38%)	0.00583 (0.58%)	0.00365 (0.36%)	0.00124 (0.12%)	0.0187 (1.9%)	0.262 (26%)
2	XP_027155718.1	CeChi65_Chr0	Extracel	0.0547 (5.5%)	0.0198 (2%)	0.00246 (0.25%)	0.00452 (0.45%)	0.00614 (0.61%)	0.103 (10%)	0.553 (55%)	0.0193 (1.9%)	0.00313 (0.31%)	0.0145 (1.5%)	0.00611 (0.61%)	0.00355 (0.36%)	0.0175 (1.8%)	0.192 (19%)
3	XP_027159407.1	CeChi1_Chr1	Extracel	0.0361 (3.6%)	0.022 (2.2%)	0.0207 (2.1%)	0.00982 (0.98%)	0.0147 (1.5%)	0.0174 (1.7%)	0.687 (69%)	0.0219 (2.2%)	0.00519 (0.52%)	0.0114 (1.1%)	0.00941 (0.94%)	0.00173 (0.17%)	0.0232 (2.3%)	0.12 (12%)
4	XP_027150045.1	CeChi2_Chr1	Extracel	0.0225 (2.2%)	0.0295 (2.9%)	0.00539 (0.54%)	0.00274 (0.27%)	0.0254 (2.5%)	0.208 (21%)	0.353 (35%)	0.0113 (1.1%)	0.0077 (0.77%)	0.0221 (2.2%)	0.00368 (0.37%)	0.0024 (0.24%)	0.0481 (4.8%)	0.258 (26%)
5	XP_027150928.1	CeChi63_Chr11	Extracel	0.00349 (0.35%)	0.246 (25%)	0.000521 (0.052%)	0.000291 (0.029%)	0.00564 (0.56%)	0.00662 (0.66%)	0.645 (64%)	0.000374 (0.037%)	0.00534 (0.53%)	0.00409 (0.41%)	0.00115 (0.12%)	0.000835 (0.084%)	0.00238 (0.24%)	0.0784 (7.8%)
6	XP_027153149.1	CeChi62_Chr11	Endoplasm	0.222 (22%)	0.022 (2.2%)	0.00478 (0.48%)	0.00311 (0.31%)	0.0126 (1.3%)	0.225 (22%)	0.157 (16%)	0.0218 (2.2%)	0.0175 (1.8%)	0.0393 (3.9%)	0.00958 (0.96%)	0.00907 (0.91%)	0.131 (13%)	0.126 (13%)
7	XP_027154178.1	CeChi60_Chr11	Endoplasm	0.0893 (8.9%)	0.0315 (3.2%)	0.00197 (0.2%)	0.000988 (0.099%)	0.00626 (0.63%)	0.387 (39%)	0.185 (18%)	0.0159 (1.6%)	0.0183 (1.8%)	0.0193 (1.9%)	0.00408 (0.41%)	0.00539 (0.54%)	0.0353 (3.5%)	0.2 (20%)
8	XP_027154252.1	CeChi59_Chr11	Endoplasm	0.119 (12%)	0.0306 (3.1%)	0.00236 (0.24%)	0.00133 (0.13%)	0.00909 (0.91%)	0.306 (31%)	0.172 (17%)	0.0299 (3%)	0.0185 (1.8%)	0.0211 (2.1%)	0.00333 (0.33%)	0.00544 (0.54%)	0.0657 (6.6%)	0.215 (22%)
9	XP_027154475.1	CeChi61_Chr11	Vacu	0.186 (19%)	0.0166 (1.7%)	0.00416 (0.42%)	0.00206 (0.21%)	0.00592 (0.59%)	0.188 (19%)	0.181 (18%)	0.0225 (2.2%)	0.00763 (0.76%)	0.0136 (1.4%)	0.00604 (0.6%)	0.00516 (0.52%)	0.0584 (5.8%)	0.302 (30%)
10	XP_027154739.1	CeChi64_Chr11	Extracel	0.0196 (2%)	0.148 (15%)	0.00212 (0.21%)	0.00298 (0.3%)	0.00891 (0.89%)	0.0618 (6.2%)	0.601 (60%)	0.0127 (1.3%)	0.00599 (0.6%)	0.0109 (1.1%)	0.00298 (0.3%)	0.00216 (0.22%)	0.0138 (1.4%)	0.107 (11%)
11	XP_027161345.1	CeChi6_Chr2	Golgi	0.086 (8.6%)	0.00101 (0.1%)	0.00506 (0.51%)	0.0583 (5.8%)	0.0524 (5.2%)	0.0546 (5.5%)	0.00121 (0.12%)	0.312 (31%)	0.00429 (0.43%)	0.052 (5.2%)	0.0719 (7.2%)	0.0233 (2.3%)	0.273 (27%)	0.00545 (0.55%)
12	XP_027163068.1	CeChi5_Chr2	Extracel	0.0106 (1.1%)	0.0505 (5.1%)	0.00249 (0.25%)	0.00412 (0.41%)	0.0128 (1.3%)	0.0529 (5.3%)	0.646 (65%)	0.0115 (1.2%)	0.0203 (2%)	0.0172 (1.7%)	0.0035 (0.35%)	0.00399 (0.4%)	0.0454 (4.5%)	0.118 (12%)
13	XP_027163861.1	CeChi3_Chr2	Extracel	0.01 (1%)	0.237 (24%)	0.000463 (0.046%)	0.000429 (0.043%)	0.00196 (0.2%)	0.0314 (3.1%)	0.551 (55%)	0.00103 (0.1%)	0.00398 (0.4%)	0.00396 (0.4%)	0.00139 (0.14%)	0.00107 (0.11%)	0.00283 (0.28%)	0.154 (15%)
14	XP_027163981.1	CeChi4_Chr2	Extracel	0.00266 (0.27%)	0.0328 (3.3%)	0.000702 (0.07%)	0.000918 (0.092%)	0.00583 (0.58%)	0.0496 (5%)	0.589 (59%)	0.00287 (0.29%)	0.00507 (0.51%)	0.0095 (0.95%)	0.000824 (0.082%)	0.00321 (0.32%)	0.0136 (1.4%)	0.283 (28%)
15	XP_027164444.1	CeChi7_Chr3	Extracel	0.0369 (3.7%)	0.0352 (3.5%)	0.023 (2.3%)	0.00544 (0.54%)	0.0122 (1.2%)	0.026 (2.6%)	0.687 (69%)	0.0121 (1.2%)	0.00515 (0.52%)	0.016 (1.6%)	0.00676 (0.68%)	0.00208 (0.21%)	0.0135 (1.4%)	0.118 (12%)
16	XP_027165073.1	CeChi10_Chr3	Extracel	0.0156 (1.6%)	0.0768 (7.7%)	0.00428 (0.43%)	0.00333 (0.33%)	0.00729 (0.73%)	0.0181 (1.8%)	0.573 (57%)	0.00583 (0.58%)	0.00378 (0.38%)	0.00583 (0.58%)	0.00365 (0.36%)	0.00124 (0.12%)	0.0187 (1.9%)	0.262 (26%)
17	XP_027166848.1	CeChi8_Chr3	Extracel	0.0185 (1.8%)	0.0417 (4.2%)	0.00147 (0.15%)	0.00148 (0.15%)	0.00296 (0.3%)	0.0162 (1.6%)	0.86 (86%)	0.00641 (0.64%)	0.00088 (0.088%)	0.0077 (0.77%)	0.0021 (0.21%)	0.000412 (0.041%)	0.0154 (1.5%)	0.025 (2.5%)
18	XP_027169845.1	CeChi20_Chr4	Celmemb	0.347 (35%)	0.139 (14%)	0.00488 (0.49%)	0.00548 (0.55%)	0.0233 (2.3%)	0.0435 (4.4%)	0.0609 (6.1%)	0.00852 (0.85%)	0.119 (12%)	0.0572 (5.7%)	0.0191 (1.9%)	0.00889 (0.89%)	0.0449 (4.5%)	0.119 (12%)
19	XP_027169846.1	CeChi20_Chr4	Extracel	0.00366 (0.37%)	0.271 (27%)	0.000628 (0.063%)	0.000921 (0.092%)	0.00214 (0.21%)	0.0332 (3.3%)	0.561 (56%)	0.00344 (0.34%)	0.00469 (0.47%)	0.00547 (0.55%)	0.00199 (0.2%)	0.00104 (0.1%)	0.00451 (0.45%)	0.107 (11%)
20	XP_027170476.1	CeChi24_Chr5	Vacu	0.157 (16%)	0.0126 (1.3%)	0.00431 (0.43%)	0.00779 (0.78%)	0.00569 (0.57%)	0.088 (8.8%)	0.0552 (5.5%)	0.248 (25%)	0.0165 (1.6%)	0.0655 (6.6%)	0.00636 (0.64%)	0.00633 (0.63%)	0.0155 (1.6%)	0.311 (31%)
21	XP_027170490.1	CeChi31_Chr5	Vacu	0.0708 (7.1%)	0.0549 (5.5%)	0.00927 (0.93%)	0.0273 (2.7%)	0.0807 (8.1%)	0.0281 (2.8%)	0.0581 (5.8%)	0.0135 (1.4%)	0.00779 (0.78%)	0.0141 (1.4%)	0.134 (13%)	0.0289 (2.9%)	0.143 (14%)	0.33 (33%)
22	XP_027170790.1	CeChi23_Chr5	Vacu	0.018 (1.8%)	0.194 (19%)	0.0142 (1.4%)	0.00337 (0.34%)	0.0239 (2.4%)	0.0696 (7%)	0.0677 (6.8%)	0.0813 (8.1%)	0.0145 (1.5%)	0.0199 (2%)	0.0131 (1.3%)	0.0134 (1.3%)	0.0273 (2.7%)	0.44 (44%)
23	XP_027170816.1	CeChi30_Chr5	Extracel	0.00493 (0.49%)	0.051 (5.1%)	0.00145 (0.14%)	0.00049 (0.049%)	0.00112 (0.11%)	0.0244 (2.4%)	0.629 (63%)	0.00654 (0.65%)	0.0155 (1.6%)	0.00973 (0.97%)	0.000894 (0.089%)	0.00295 (0.3%)	0.00835 (0.84%)	0.244 (24%)
24	XP_027170822.1	CeChi21_Chr5	Vacu	0.0104 (1%)	0.0847 (8.5%)	0.00318 (0.32%)	0.00138 (0.14%)	0.00805 (0.8%)	0.0611 (6.1%)	0.364 (36%)	0.0173 (1.7%)	0.0102 (1%)	0.00835 (0.84%)	0.00289 (0.29%)	0.0041 (0.41%)	0.0116 (1.2%)	0.413 (41%)
25	XP_027170866.1	CeChi28_Chr5	Extracel	0.0211 (2.1%)	0.0204 (2%)	0.00351 (0.35%)	0.00755 (0.76%)	0.0072 (0.72%)	0.0409 (4.1%)	0.327 (33%)	0.211 (21%)	0.0731 (7.3%)	0.153 (15%)	0.00611 (0.61%)	0.0121 (1.2%)	0.0342 (3.4%)	0.0826 (8.3%)
26	XP_027170949.1	CeChi29_Chr5	Extracel	0.0222 (2.2%)	0.0228 (2.3%)	0.0035 (0.35%)	0.00711 (0.71%)	0.00504 (0.5%)	0.0562 (5.6%)	0.302 (30%)	0.242 (24%)	0.0784 (7.8%)	0.118 (12%)	0.00525 (0.52%)	0.0128 (1.3%)	0.0237 (2.4%)	0.1 (10%)
27	XP_027171156.1	CeChi22_Chr5	Extracel	0.0433 (4.3%)	0.128 (13%)	0.00346 (0.35%)	0.00209 (0.21%)	0.00681 (0.68%)	0.0644 (6.4%)	0.466 (47%)	0.00824 (0.82%)	0.00798 (0.8%)	0.0218 (2.2%)	0.00426 (0.43%)	0.003 (0.3%)	0.0165 (1.6%)	0.224 (22%)
28	XP_027171157.1	CeChi38_Chr5	Extracel	0.00963 (0.96%)	0.113 (11%)	0.00233 (0.23%)	0.00212 (0.21%)	0.00659 (0.66%)	0.0432 (4.3%)	0.629 (63%)	0.00564 (0.56%)	0.0171 (1.7%)	0.0566 (5.7%)	0.00289 (0.29%)	0.00314 (0.31%)	0.0306 (3.1%)	0.0777 (7.8%)
29	XP_027171280.1	CeChi26_Chr5	Extracel	0.0817 (8.2%)	0.00755 (0.76%)	0.00615 (0.62%)	0.0115 (1.2%)	0.00991 (0.99%)	0.0468 (4.7%)	0.238 (24%)	0.106 (11%)	0.102 (10%)	0.151 (15%)	0.0122 (1.2%)	0.0257 (2.6%)	0.106 (11%)	0.0957 (9.6%)
30	XP_027171348.1	CeChi27_Chr5	Extracel	0.0719 (7.2%)	0.00707 (0.71%)	0.00557 (0.56%)	0.00985 (0.98%)	0.00948 (0.95%)	0.0451 (4.5%)	0.247 (25%)	0.0908 (9.1%)	0.0958 (9.6%)	0.179 (18%)	0.00971 (0.97%)	0.0246 (2.5%)	0.101 (10%)	0.103 (10%)
31	XP_027171439.1	CeChi35_Chr5	Cyto	0.046 (4.6%)	0.00954 (0.95%)	0.00365 (0.36%)	0.0664 (6.6%)	0.567 (57%)	0.0249 (2.5%)	0.00783 (0.78%)	0.0147 (1.5%)	0.00121 (0.12%)	0.00405 (0.4%)	0.0622 (6.2%)	0.026 (2.6%)	0.0249 (2.5%)	0.142 (14%)
32	XP_027171441.1	CeChi36_Chr5	Plastid	0.0381 (3.8%)	0.0999 (10%)	0.00734 (0.73%)	0.0109 (1.1%)	0.0199 (2%)	0.0464 (4.6%)	0.0258 (2.6%)	0.0823 (8.2%)	0.0437 (4.4%)	0.147 (15%)	0.00567 (0.57%)	0.0172 (1.7%)	0.364 (36%)	0.0912 (9.1%)
33	XP_027171442.1	CeChi37_Chr5	Extracel	0.0205 (2.1%)	0.13 (13%)	0.00318 (0.32%)	0.00193 (0.19%)	0.00651 (0.65%)	0.0385 (3.8%)	0.606 (61%)	0.00655 (0.66%)	0.0138 (1.4%)	0.0449 (4.5%)	0.00272 (0.27%)	0.00354 (0.35%)	0.0256 (2.6%)	0.0968 (9.7%)
34	XP_027172721.1	CeChi34_Chr5	Extracel	0.00503 (0.5%)	0.0455 (4.6%)	0.00312 (0.31%)	0.000891 (0.089%)	0.00234 (0.23%)	0.0261 (2.6%)	0.726 (73%)	0.00557 (0.56%)	0.0286 (2.9%)	0.0121 (1.2%)	0.00173 (0.17%)	0.00395 (0.4%)	0.0134 (1.3%)	0.125 (12%)
35	XP_027172807.1	CeChi32_Chr5	Extracel	0.00578 (0.58%)	0.0337 (3.4%)	0.00239 (0.24%)	0.001 (0.1%)	0.00297 (0.3%)	0.0442 (4.4%)	0.736 (74%)	0.00597 (0.6%)	0.023 (2.3%)	0.0145 (1.5%)	0.00221 (0.22%)	0.00541 (0.54%)	0.0176 (1.8%)	0.105 (10%)
36	XP_027172850.1	CeChi33_Chr5	Extracel	0.00493 (0.49%)	0.051 (5.1%)	0.00145 (0.14%)	0.00049 (0.049%)	0.00112 (0.11%)	0.0244 (2.4%)	0.629 (63%)	0.00654 (0.65%)	0.0155 (1.6%)	0.00973 (0.97%)	0.000894 (0.089%)	0.00295 (0.3%)	0.00835 (0.84%)	0.244 (24%)
37	XP_027173031.1	CeChi25_Chr5	Extracel	0.0471 (4.7%)	0.0172 (1.7%)	0.00283 (0.28%)	0.00183 (0.18%)	0.00884 (0.88%)	0.0586 (5.9%)	0.448 (45%)	0.0321 (3.2%)	0.0403 (4%)	0.0679 (6.8%)	0.00566 (0.57%)	0.00373 (0.37%)	0.0847 (8.5%)	0.181 (18%)
38	XP_027174109.1	CeChi39_Chr6	Vacu	0.0454 (4.5%)	0.14 (14%)	0.026 (2.6%)	0.0156 (1.6%)	0.0792 (7.9%)	0.0559 (5.6%)	0.0965 (9.6%)	0.0846 (8.5%)	0.015 (1.5%)	0.133 (13%)	0.0342 (3.4%)	0.0178 (1.8%)	0.1 (10%)	0.156 (16%)
39	XP_027174110.1	CeChi40_Chr6	Vacu	0.114 (11%)	0.0139 (1.4%)	0.00784 (0.78%)	0.0129 (1.3%)	0.154 (15%)	0.03 (3%)	0.0199 (2%)	0.026 (2.6%)	0.00319 (0.32%)	0.0539 (5.4%)	0.0314 (3.1%)	0.0223 (2.2%)	0.184 (18%)	0.326 (33%)
40	XP_027174111.1	CeChi41_Chr6	Extracel	0.0793 (7.9%)	0.0175 (1.8%)	0.00276 (0.28%)	0.00255 (0.26%)	0.00699 (0.7%)	0.0176 (1.8%)	0.623 (62%)	0.0365 (3.6%)	0.0158 (1.6%)	0.0458 (4.6%)	0.00364 (0.36%)	0.0049 (0.49%)	0.0923 (9.2%)	0.0517 (5.2%)
41	XP_027174115.1	CeChi45_Chr6	Celmemb	0.258 (26%)	0.0163 (1.6%)	0.0211 (2.1%)	0.0194 (1.9%)	0.0596 (6%)	0.0164 (1.6%)	0.0201 (2%)	0.0403 (4%)	0.0294 (2.9%)	0.0289 (2.9%)	0.0567 (5.7%)	0.00987 (0.99%)	0.228 (23%)	0.196 (20%)
42	XP_027174117.1	CeChi46_Chr6	Extracel	0.036 (3.6%)	0.292 (29%)	0.00489 (0.49%)	0.00139 (0.14%)	0.00285 (0.29%)	0.00397 (0.4%)	0.537 (54%)	0.0029 (0.29%)	0.00315 (0.32%)	0.0203 (2%)	0.0141 (1.4%)	0.00228 (0.23%)	0.0184 (1.8%)	0.0607 (6.1%)
43	XP_027175900.1	CeChi42_Chr6	Extracel	0.0401 (4%)	0.0248 (2.5%)	0.00199 (0.2%)	0.00322 (0.32%)	0.00647 (0.65%)	0.0261 (2.6%)	0.619 (62%)	0.0602 (6%)	0.00975 (0.98%)	0.043 (4.3%)	0.00457 (0.46%)	0.00369 (0.37%)	0.12 (12%)	0.0377 (3.8%)
44	XP_027175910.1	CeChi43_Chr6	Extracel	0.0401 (4%)	0.0248 (2.5%)	0.00199 (0.2%)	0.00322 (0.32%)	0.00647 (0.65%)	0.0261 (2.6%)	0.619 (62%)	0.0602 (6%)	0.00975 (0.98%)	0.043 (4.3%)	0.00457 (0.46%)	0.00369 (0.37%)	0.12 (12%)	0.0377 (3.8%)
45	XP_027176704.1	CeChi47_Chr6	Vacu	0.148 (15%)	0.186 (19%)	0.0212 (2.1%)	0.00474 (0.47%)	0.026 (2.6%)	0.0248 (2.5%)	0.193 (19%)	0.0359 (3.6%)	0.0245 (2.4%)	0.0225 (2.2%)	0.0279 (2.8%)	0.0084 (0.84%)	0.0772 (7.7%)	0.2 (20%)
46	XP_027177136.1	CeChi44_Chr6	Celmemb	0.731 (73%)	0.0202 (2%)	0.00106 (0.11%)	0.00105 (0.1%)	0.00182 (0.18%)	0.204 (20%)	0.00698 (0.7%)	0.00891 (0.89%)	0.00199 (0.2%)	0.00432 (0.43%)	0.00339 (0.34%)	0.000706 (0.071%)	0.00632 (0.63%)	0.00741 (0.74%)
47	XP_027177137.1	CeChi44_Chr6	Endoplasm	0.259 (26%)	0.0247 (2.5%)	0.00156 (0.16%)	0.000738 (0.074%)	0.00634 (0.63%)	0.506 (51%)	0.109 (11%)	0.0181 (1.8%)	0.0123 (1.2%)	0.00519 (0.52%)	0.00833 (0.83%)	0.00493 (0.49%)	0.0234 (2.3%)	0.0199 (2%)
48	XP_027177138.1	CeChi44_Chr6	Endoplasm	0.145 (14%)	0.0196 (2%)	0.000742 (0.074%)	0.000497 (0.05%)	0.00332 (0.33%)	0.717 (72%)	0.0381 (3.8%)	0.0127 (1.3%)	0.00332 (0.33%)	0.0041 (0.41%)	0.00375 (0.38%)	0.00218 (0.22%)	0.0265 (2.6%)	0.0239 (2.4%)
49	XP_027181648.1	CeChi50_Chr8	Extracel	0.00555 (0.56%)	0.0165 (1.6%)	0.00255 (0.26%)	0.00295 (0.3%)	0.0216 (2.2%)	0.015 (1.5%)	0.755 (76%)	0.00721 (0.72%)	0.0132 (1.3%)	0.0238 (2.4%)	0.00516 (0.52%)	0.0163 (1.6%)	0.075 (7.5%)	0.0401 (4%)
50	XP_027184542.1	CeChi52_Chr9	Extracel	0.0547 (5.5%)	0.0198 (2%)	0.00246 (0.25%)	0.00452 (0.45%)	0.00614 (0.61%)	0.103 (10%)	0.553 (55%)	0.0193 (1.9%)	0.00313 (0.31%)	0.0145 (1.5%)	0.00611 (0.61%)	0.00355 (0.36%)	0.0175 (1.8%)	0.192 (19%)
Prediction approach followed: Hybrid NCC, Dipep, CTDC, CTDT and QSO (NCCDipepCTDCCTDTQSO)
	Sequence_id	Code	Prediction	Celmemb	Celwall	Cyto.Golgi	Cyto.Nucl	Cyto	Endoplasm	Extracel	Golgi	Mito.Plastid	Mito	Nucl	Peroxi	Plastid	Vacu
1	XP_027155649.1	CeChi66_Chr0	Extracel	0.0109 (1.1%)	0.0759 (7.6%)	0.00433 (0.43%)	0.00276 (0.28%)	0.0078 (0.78%)	0.0292 (2.9%)	0.595 (60%)	0.00411 (0.41%)	0.00641 (0.64%)	0.00653 (0.65%)	0.00747 (0.75%)	0.00513 (0.51%)	0.0101 (1%)	0.234 (23%)
2	XP_027155718.1	CeChi65_Chr0	Vacu	0.0648 (6.5%)	0.014 (1.4%)	0.00279 (0.28%)	0.00612 (0.61%)	0.0188 (1.9%)	0.0783 (7.8%)	0.261 (26%)	0.00622 (0.62%)	0.00443 (0.44%)	0.0135 (1.4%)	0.00994 (0.99%)	0.00595 (0.6%)	0.0224 (2.2%)	0.492 (49%)
3	XP_027159407.1	CeChi1_Chr1	Extracel	0.0103 (1%)	0.0502 (5%)	0.016 (1.6%)	0.00944 (0.94%)	0.0203 (2%)	0.00522 (0.52%)	0.748 (75%)	0.00328 (0.33%)	0.00303 (0.3%)	0.00324 (0.32%)	0.017 (1.7%)	0.00128 (0.13%)	0.00877 (0.88%)	0.104 (10%)
4	XP_027150045.1	CeChi2_Chr1	Vacu	0.0156 (1.6%)	0.0343 (3.4%)	0.00762 (0.76%)	0.00486 (0.49%)	0.0558 (5.6%)	0.0815 (8.2%)	0.315 (32%)	0.0104 (1%)	0.00946 (0.95%)	0.0193 (1.9%)	0.00773 (0.77%)	0.00411 (0.41%)	0.0815 (8.2%)	0.352 (35%)
5	XP_027150928.1	CeChi63_Chr11	Extracel	0.00489 (0.49%)	0.183 (18%)	0.00076 (0.076%)	0.00117 (0.12%)	0.00612 (0.61%)	0.013 (1.3%)	0.73 (73%)	0.000377 (0.038%)	0.0035 (0.35%)	0.00193 (0.19%)	0.00248 (0.25%)	0.00159 (0.16%)	0.00437 (0.44%)	0.0461 (4.6%)
6	XP_027153149.1	CeChi62_Chr11	Vacu	0.207 (21%)	0.0195 (2%)	0.004 (0.4%)	0.00555 (0.56%)	0.041 (4.1%)	0.135 (14%)	0.143 (14%)	0.00647 (0.65%)	0.0224 (2.2%)	0.0215 (2.2%)	0.0123 (1.2%)	0.0141 (1.4%)	0.0781 (7.8%)	0.29 (29%)
7	XP_027154178.1	CeChi60_Chr11	Vacu	0.132 (13%)	0.0285 (2.8%)	0.00279 (0.28%)	0.00302 (0.3%)	0.0231 (2.3%)	0.172 (17%)	0.216 (22%)	0.00443 (0.44%)	0.0361 (3.6%)	0.014 (1.4%)	0.00812 (0.81%)	0.0121 (1.2%)	0.0496 (5%)	0.298 (30%)
8	XP_027154252.1	CeChi59_Chr11	Vacu	0.181 (18%)	0.0317 (3.2%)	0.00394 (0.39%)	0.00465 (0.46%)	0.0396 (4%)	0.164 (16%)	0.177 (18%)	0.0084 (0.84%)	0.0335 (3.4%)	0.0214 (2.1%)	0.00811 (0.81%)	0.0129 (1.3%)	0.0882 (8.8%)	0.226 (23%)
9	XP_027154475.1	CeChi61_Chr11	Vacu	0.163 (16%)	0.0163 (1.6%)	0.00613 (0.61%)	0.00648 (0.65%)	0.0275 (2.8%)	0.0661 (6.6%)	0.119 (12%)	0.00658 (0.66%)	0.00985 (0.98%)	0.0121 (1.2%)	0.0188 (1.9%)	0.00813 (0.81%)	0.0673 (6.7%)	0.473 (47%)
10	XP_027154739.1	CeChi64_Chr11	Extracel	0.00568 (0.57%)	0.112 (11%)	0.000749 (0.075%)	0.00132 (0.13%)	0.00595 (0.6%)	0.0399 (4%)	0.653 (65%)	0.00171 (0.17%)	0.00665 (0.66%)	0.00311 (0.31%)	0.00101 (0.1%)	0.00116 (0.12%)	0.00437 (0.44%)	0.163 (16%)
11	XP_027161345.1	CeChi6_Chr2	Golgi	0.0893 (8.9%)	0.0012 (0.12%)	0.00621 (0.62%)	0.0757 (7.6%)	0.0246 (2.5%)	0.025 (2.5%)	0.0012 (0.12%)	0.522 (52%)	0.00381 (0.38%)	0.0287 (2.9%)	0.0772 (7.7%)	0.0308 (3.1%)	0.109 (11%)	0.00506 (0.51%)
12	XP_027163068.1	CeChi5_Chr2	Extracel	0.0038 (0.38%)	0.0631 (6.3%)	0.00106 (0.11%)	0.00364 (0.36%)	0.0223 (2.2%)	0.012 (1.2%)	0.749 (75%)	0.00161 (0.16%)	0.0138 (1.4%)	0.003 (0.3%)	0.00127 (0.13%)	0.00217 (0.22%)	0.0161 (1.6%)	0.107 (11%)
13	XP_027163861.1	CeChi3_Chr2	Extracel	0.00948 (0.95%)	0.189 (19%)	0.000563 (0.056%)	0.00115 (0.12%)	0.00385 (0.38%)	0.0539 (5.4%)	0.659 (66%)	0.000673 (0.067%)	0.00417 (0.42%)	0.00265 (0.26%)	0.00248 (0.25%)	0.00187 (0.19%)	0.00466 (0.47%)	0.0668 (6.7%)
14	XP_027163981.1	CeChi4_Chr2	Extracel	0.00264 (0.26%)	0.045 (4.5%)	0.000614 (0.061%)	0.00133 (0.13%)	0.0109 (1.1%)	0.0237 (2.4%)	0.751 (75%)	0.000858 (0.086%)	0.00713 (0.71%)	0.00337 (0.34%)	0.000729 (0.073%)	0.00278 (0.28%)	0.0122 (1.2%)	0.138 (14%)
15	XP_027164444.1	CeChi7_Chr3	Extracel	0.0127 (1.3%)	0.0791 (7.9%)	0.017 (1.7%)	0.00751 (0.75%)	0.0283 (2.8%)	0.0048 (0.48%)	0.696 (70%)	0.00153 (0.15%)	0.00494 (0.49%)	0.00345 (0.34%)	0.0101 (1%)	0.00159 (0.16%)	0.0068 (0.68%)	0.126 (13%)
16	XP_027165073.1	CeChi10_Chr3	Extracel	0.0109 (1.1%)	0.0759 (7.6%)	0.00433 (0.43%)	0.00276 (0.28%)	0.0078 (0.78%)	0.0292 (2.9%)	0.595 (60%)	0.00411 (0.41%)	0.00641 (0.64%)	0.00653 (0.65%)	0.00747 (0.75%)	0.00513 (0.51%)	0.0101 (1%)	0.234 (23%)
17	XP_027166848.1	CeChi8_Chr3	Extracel	0.0109 (1.1%)	0.0531 (5.3%)	0.00124 (0.12%)	0.000946 (0.095%)	0.00197 (0.2%)	0.0301 (3%)	0.829 (83%)	0.00574 (0.57%)	0.00215 (0.22%)	0.0053 (0.53%)	0.00225 (0.22%)	0.00148 (0.15%)	0.00791 (0.79%)	0.0478 (4.8%)
18	XP_027169845.1	CeChi20_Chr4	Celmemb	0.448 (45%)	0.0838 (8.4%)	0.00527 (0.53%)	0.00782 (0.78%)	0.0401 (4%)	0.0353 (3.5%)	0.093 (9.3%)	0.00746 (0.75%)	0.0634 (6.3%)	0.0594 (5.9%)	0.0493 (4.9%)	0.0146 (1.5%)	0.0455 (4.6%)	0.0474 (4.7%)
19	XP_027169846.1	CeChi20_Chr4	Extracel	0.00558 (0.56%)	0.154 (15%)	0.000771 (0.077%)	0.00235 (0.24%)	0.00464 (0.46%)	0.0538 (5.4%)	0.685 (68%)	0.00167 (0.17%)	0.00556 (0.56%)	0.00406 (0.41%)	0.00381 (0.38%)	0.00183 (0.18%)	0.00574 (0.57%)	0.0708 (7.1%)
20	XP_027170476.1	CeChi24_Chr5	Vacu	0.0992 (9.9%)	0.0131 (1.3%)	0.00367 (0.37%)	0.00479 (0.48%)	0.00582 (0.58%)	0.0919 (9.2%)	0.12 (12%)	0.0239 (2.4%)	0.00925 (0.92%)	0.0161 (1.6%)	0.00665 (0.66%)	0.00677 (0.68%)	0.0111 (1.1%)	0.588 (59%)
21	XP_027170490.1	CeChi31_Chr5	Vacu	0.0378 (3.8%)	0.0925 (9.2%)	0.00343 (0.34%)	0.0193 (1.9%)	0.062 (6.2%)	0.0155 (1.6%)	0.262 (26%)	0.00474 (0.47%)	0.012 (1.2%)	0.00674 (0.67%)	0.0979 (9.8%)	0.0182 (1.8%)	0.0417 (4.2%)	0.326 (33%)
22	XP_027170790.1	CeChi23_Chr5	Vacu	0.012 (1.2%)	0.118 (12%)	0.00407 (0.41%)	0.00241 (0.24%)	0.0216 (2.2%)	0.0395 (4%)	0.208 (21%)	0.00691 (0.69%)	0.0164 (1.6%)	0.00448 (0.45%)	0.00514 (0.51%)	0.00744 (0.74%)	0.0131 (1.3%)	0.541 (54%)
23	XP_027170816.1	CeChi30_Chr5	Extracel	0.00485 (0.48%)	0.0566 (5.7%)	0.000623 (0.062%)	0.000352 (0.035%)	0.00151 (0.15%)	0.0132 (1.3%)	0.689 (69%)	0.000932 (0.093%)	0.00723 (0.72%)	0.00179 (0.18%)	0.00079 (0.079%)	0.00223 (0.22%)	0.00386 (0.39%)	0.217 (22%)
24	XP_027170822.1	CeChi21_Chr5	Extracel	0.00949 (0.95%)	0.0699 (7%)	0.000978 (0.098%)	0.00133 (0.13%)	0.0088 (0.88%)	0.0531 (5.3%)	0.506 (51%)	0.00217 (0.22%)	0.0117 (1.2%)	0.00416 (0.42%)	0.00275 (0.27%)	0.00346 (0.35%)	0.00974 (0.97%)	0.317 (32%)
25	XP_027170866.1	CeChi28_Chr5	Extracel	0.0159 (1.6%)	0.0213 (2.1%)	0.0025 (0.25%)	0.00416 (0.42%)	0.00881 (0.88%)	0.0328 (3.3%)	0.515 (52%)	0.0469 (4.7%)	0.062 (6.2%)	0.123 (12%)	0.00714 (0.71%)	0.0231 (2.3%)	0.0344 (3.4%)	0.103 (10%)
26	XP_027170949.1	CeChi29_Chr5	Extracel	0.0137 (1.4%)	0.0245 (2.4%)	0.00236 (0.24%)	0.00333 (0.33%)	0.00591 (0.59%)	0.0373 (3.7%)	0.572 (57%)	0.051 (5.1%)	0.0554 (5.5%)	0.0691 (6.9%)	0.00519 (0.52%)	0.0214 (2.1%)	0.0231 (2.3%)	0.115 (12%)
27	XP_027171156.1	CeChi22_Chr5	Extracel	0.0149 (1.5%)	0.0705 (7%)	0.00178 (0.18%)	0.000884 (0.088%)	0.00754 (0.75%)	0.0288 (2.9%)	0.506 (51%)	0.00108 (0.11%)	0.00343 (0.34%)	0.00365 (0.36%)	0.00291 (0.29%)	0.0016 (0.16%)	0.00351 (0.35%)	0.353 (35%)
28	XP_027171157.1	CeChi38_Chr5	Extracel	0.0158 (1.6%)	0.053 (5.3%)	0.00197 (0.2%)	0.00152 (0.15%)	0.00791 (0.79%)	0.0388 (3.9%)	0.632 (63%)	0.00267 (0.27%)	0.0128 (1.3%)	0.0166 (1.7%)	0.00461 (0.46%)	0.00777 (0.78%)	0.0168 (1.7%)	0.188 (19%)
29	XP_027171280.1	CeChi26_Chr5	Extracel	0.0861 (8.6%)	0.00998 (1%)	0.0063 (0.63%)	0.00973 (0.97%)	0.0226 (2.3%)	0.0253 (2.5%)	0.476 (48%)	0.0413 (4.1%)	0.0627 (6.3%)	0.079 (7.9%)	0.0164 (1.6%)	0.0373 (3.7%)	0.0712 (7.1%)	0.0561 (5.6%)
30	XP_027171348.1	CeChi27_Chr5	Extracel	0.0894 (8.9%)	0.0102 (1%)	0.00628 (0.63%)	0.00785 (0.78%)	0.0214 (2.1%)	0.0292 (2.9%)	0.467 (47%)	0.0468 (4.7%)	0.052 (5.2%)	0.0844 (8.4%)	0.0137 (1.4%)	0.0405 (4%)	0.0678 (6.8%)	0.0637 (6.4%)
31	XP_027171439.1	CeChi35_Chr5	Cyto	0.00934 (0.93%)	0.0202 (2%)	0.00722 (0.72%)	0.0768 (7.7%)	0.673 (67%)	0.00808 (0.81%)	0.0124 (1.2%)	0.002 (0.2%)	0.00071 (0.071%)	0.00104 (0.1%)	0.113 (11%)	0.0264 (2.6%)	0.0153 (1.5%)	0.0351 (3.5%)
32	XP_027171441.1	CeChi36_Chr5	Vacu	0.0422 (4.2%)	0.128 (13%)	0.0133 (1.3%)	0.0139 (1.4%)	0.0236 (2.4%)	0.0997 (10%)	0.0686 (6.9%)	0.124 (12%)	0.0252 (2.5%)	0.0767 (7.7%)	0.00814 (0.81%)	0.0511 (5.1%)	0.15 (15%)	0.176 (18%)
33	XP_027171442.1	CeChi37_Chr5	Extracel	0.0304 (3%)	0.0579 (5.8%)	0.00331 (0.33%)	0.00148 (0.15%)	0.00958 (0.96%)	0.0492 (4.9%)	0.589 (59%)	0.00277 (0.28%)	0.0087 (0.87%)	0.0105 (1%)	0.00665 (0.66%)	0.00813 (0.81%)	0.0128 (1.3%)	0.21 (21%)
34	XP_027172721.1	CeChi34_Chr5	Extracel	0.00909 (0.91%)	0.0366 (3.7%)	0.00116 (0.12%)	0.00047 (0.047%)	0.00374 (0.37%)	0.0117 (1.2%)	0.732 (73%)	0.000608 (0.061%)	0.0152 (1.5%)	0.00222 (0.22%)	0.00165 (0.16%)	0.00233 (0.23%)	0.00792 (0.79%)	0.176 (18%)
35	XP_027172807.1	CeChi32_Chr5	Extracel	0.0109 (1.1%)	0.0277 (2.8%)	0.000905 (0.09%)	0.000523 (0.052%)	0.0046 (0.46%)	0.0177 (1.8%)	0.749 (75%)	0.000668 (0.067%)	0.0162 (1.6%)	0.00301 (0.3%)	0.00215 (0.22%)	0.00332 (0.33%)	0.0159 (1.6%)	0.148 (15%)
36	XP_027172850.1	CeChi33_Chr5	Extracel	0.00485 (0.48%)	0.0566 (5.7%)	0.000623 (0.062%)	0.000352 (0.035%)	0.00151 (0.15%)	0.0132 (1.3%)	0.689 (69%)	0.000932 (0.093%)	0.00723 (0.72%)	0.00179 (0.18%)	0.00079 (0.079%)	0.00223 (0.22%)	0.00386 (0.39%)	0.217 (22%)
37	XP_027173031.1	CeChi25_Chr5	Vacu	0.0303 (3%)	0.0329 (3.3%)	0.00312 (0.31%)	0.00211 (0.21%)	0.0153 (1.5%)	0.0507 (5.1%)	0.371 (37%)	0.0145 (1.5%)	0.0225 (2.2%)	0.0154 (1.5%)	0.0119 (1.2%)	0.00523 (0.52%)	0.0284 (2.8%)	0.396 (40%)
38	XP_027174109.1	CeChi39_Chr6	Vacu	0.0296 (3%)	0.193 (19%)	0.00903 (0.9%)	0.0079 (0.79%)	0.0366 (3.7%)	0.0559 (5.6%)	0.163 (16%)	0.0527 (5.3%)	0.00949 (0.95%)	0.0169 (1.7%)	0.0145 (1.5%)	0.018 (1.8%)	0.0414 (4.1%)	0.353 (35%)
39	XP_027174110.1	CeChi40_Chr6	Vacu	0.14 (14%)	0.0301 (3%)	0.0048 (0.48%)	0.0255 (2.6%)	0.161 (16%)	0.0595 (5.9%)	0.101 (10%)	0.0169 (1.7%)	0.00712 (0.71%)	0.0225 (2.2%)	0.0434 (4.3%)	0.029 (2.9%)	0.119 (12%)	0.24 (24%)
40	XP_027174111.1	CeChi41_Chr6	Extracel	0.0509 (5.1%)	0.0228 (2.3%)	0.000607 (0.061%)	0.00333 (0.33%)	0.00718 (0.72%)	0.022 (2.2%)	0.765 (76%)	0.00484 (0.48%)	0.0117 (1.2%)	0.0173 (1.7%)	0.00194 (0.19%)	0.00279 (0.28%)	0.0649 (6.5%)	0.0248 (2.5%)
41	XP_027174115.1	CeChi45_Chr6	Celmemb	0.285 (28%)	0.0331 (3.3%)	0.0157 (1.6%)	0.00942 (0.94%)	0.0666 (6.7%)	0.0245 (2.4%)	0.0177 (1.8%)	0.032 (3.2%)	0.034 (3.4%)	0.0199 (2%)	0.0229 (2.3%)	0.011 (1.1%)	0.191 (19%)	0.237 (24%)
42	XP_027174117.1	CeChi46_Chr6	Extracel	0.0307 (3.1%)	0.284 (28%)	0.00228 (0.23%)	0.00192 (0.19%)	0.00326 (0.33%)	0.00868 (0.87%)	0.547 (55%)	0.0013 (0.13%)	0.00652 (0.65%)	0.00563 (0.56%)	0.00433 (0.43%)	0.00275 (0.27%)	0.0068 (0.68%)	0.0944 (9.4%)
43	XP_027175900.1	CeChi42_Chr6	Extracel	0.0306 (3.1%)	0.0379 (3.8%)	0.00106 (0.11%)	0.0061 (0.61%)	0.00673 (0.67%)	0.0247 (2.5%)	0.731 (73%)	0.0103 (1%)	0.0105 (1%)	0.0203 (2%)	0.00323 (0.32%)	0.00299 (0.3%)	0.0684 (6.8%)	0.0463 (4.6%)
44	XP_027175910.1	CeChi43_Chr6	Extracel	0.0306 (3.1%)	0.0379 (3.8%)	0.00106 (0.11%)	0.0061 (0.61%)	0.00673 (0.67%)	0.0247 (2.5%)	0.731 (73%)	0.0103 (1%)	0.0105 (1%)	0.0203 (2%)	0.00323 (0.32%)	0.00299 (0.3%)	0.0684 (6.8%)	0.0463 (4.6%)
45	XP_027176704.1	CeChi47_Chr6	Extracel	0.0932 (9.3%)	0.161 (16%)	0.0048 (0.48%)	0.00571 (0.57%)	0.0444 (4.4%)	0.0127 (1.3%)	0.36 (36%)	0.00445 (0.44%)	0.0404 (4%)	0.00856 (0.86%)	0.0103 (1%)	0.00548 (0.55%)	0.0488 (4.9%)	0.2 (20%)
46	XP_027177136.1	CeChi44_Chr6	Celmemb	0.587 (59%)	0.0594 (5.9%)	0.00139 (0.14%)	0.000932 (0.093%)	0.00331 (0.33%)	0.275 (28%)	0.0192 (1.9%)	0.0121 (1.2%)	0.00378 (0.38%)	0.0053 (0.53%)	0.00356 (0.36%)	0.00242 (0.24%)	0.00522 (0.52%)	0.0219 (2.2%)
47	XP_027177137.1	CeChi44_Chr6	Endoplasm	0.238 (24%)	0.0402 (4%)	0.00169 (0.17%)	0.00108 (0.11%)	0.0103 (1%)	0.462 (46%)	0.101 (10%)	0.0163 (1.6%)	0.0133 (1.3%)	0.00562 (0.56%)	0.00549 (0.55%)	0.0106 (1.1%)	0.0164 (1.6%)	0.0782 (7.8%)
48	XP_027177138.1	CeChi44_Chr6	Endoplasm	0.111 (11%)	0.0496 (5%)	0.000983 (0.098%)	0.000784 (0.078%)	0.00666 (0.67%)	0.57 (57%)	0.0569 (5.7%)	0.0166 (1.7%)	0.00522 (0.52%)	0.00507 (0.51%)	0.00261 (0.26%)	0.00594 (0.59%)	0.0163 (1.6%)	0.152 (15%)
49	XP_027181648.1	CeChi50_Chr8	Extracel	0.00333 (0.33%)	0.0224 (2.2%)	0.0011 (0.11%)	0.00255 (0.26%)	0.0133 (1.3%)	0.00597 (0.6%)	0.802 (80%)	0.00428 (0.43%)	0.0141 (1.4%)	0.00969 (0.97%)	0.00235 (0.24%)	0.00993 (0.99%)	0.0557 (5.6%)	0.0531 (5.3%)
50	XP_027184542.1	CeChi52_Chr9	Vacu	0.0648 (6.5%)	0.014 (1.4%)	0.00279 (0.28%)	0.00612 (0.61%)	0.0188 (1.9%)	0.0783 (7.8%)	0.261 (26%)	0.00622 (0.62%)	0.00443 (0.44%)	0.0135 (1.4%)	0.00994 (0.99%)	0.00595 (0.6%)	0.0224 (2.2%)	0.492 (49%)
GH19
Prediction approach followed: Amino Acid composition (AAC)
	Sequence_id	Code	Prediction	Celmemb	Celwall	Cyto.Golgi	Cyto.Nucl	Cyto	Endoplasm	Extracel	Golgi	Mito.Plastid	Mito	Nucl	Peroxi	Plastid	Vacu
1	XP_027149256.1	CeChi54_Chr10	Extracel	0.0608 (6.1%)	0.0313 (3.1%)	0.00376 (0.38%)	0.0158 (1.6%)	0.0284 (2.8%)	0.0205 (2.1%)	0.489 (49%)	0.00501 (0.5%)	0.00976 (0.98%)	0.0229 (2.3%)	0.0402 (4%)	0.0064 (0.64%)	0.209 (21%)	0.0577 (5.8%)
2	XP_027149257.1	CeChi55_Chr10	Plastid	0.0775 (7.8%)	0.0146 (1.5%)	0.00346 (0.35%)	0.0272 (2.7%)	0.0436 (4.4%)	0.0237 (2.4%)	0.273 (27%)	0.00772 (0.77%)	0.0119 (1.2%)	0.0604 (6%)	0.078 (7.8%)	0.00711 (0.71%)	0.325 (32%)	0.0462 (4.6%)
3	XP_027149794.1	CeChi57_Chr10	Extracel	0.0257 (2.6%)	0.0199 (2%)	0.00453 (0.45%)	0.0126 (1.3%)	0.017 (1.7%)	0.0126 (1.3%)	0.742 (74%)	0.00623 (0.62%)	0.0088 (0.88%)	0.0203 (2%)	0.0211 (2.1%)	0.00653 (0.65%)	0.0395 (4%)	0.0633 (6.3%)
4	XP_027149795.1	CeChi56_Chr10	Extracel	0.0286 (2.9%)	0.0256 (2.6%)	0.00438 (0.44%)	0.0116 (1.2%)	0.0172 (1.7%)	0.02 (2%)	0.733 (73%)	0.00545 (0.55%)	0.00932 (0.93%)	0.0177 (1.8%)	0.0209 (2.1%)	0.00631 (0.63%)	0.0516 (5.2%)	0.0487 (4.9%)
5	XP_027149796.1	CeChi58_Chr10	Extracel	0.0679 (6.8%)	0.0282 (2.8%)	0.00355 (0.36%)	0.0198 (2%)	0.0373 (3.7%)	0.0242 (2.4%)	0.364 (36%)	0.0061 (0.61%)	0.0111 (1.1%)	0.035 (3.5%)	0.0526 (5.3%)	0.00654 (0.65%)	0.298 (30%)	0.046 (4.6%)
6	XP_027164460.1	CeChi15_Chr3	Extracel	0.0257 (2.6%)	0.0199 (2%)	0.00453 (0.45%)	0.0126 (1.3%)	0.017 (1.7%)	0.0126 (1.3%)	0.742 (74%)	0.00623 (0.62%)	0.0088 (0.88%)	0.0203 (2%)	0.0211 (2.1%)	0.00653 (0.65%)	0.0395 (4%)	0.0633 (6.3%)
7	XP_027164461.1	CeChi12_Chr3	Extracel	0.0254 (2.5%)	0.02 (2%)	0.00442 (0.44%)	0.0119 (1.2%)	0.0164 (1.6%)	0.0121 (1.2%)	0.735 (74%)	0.00599 (0.6%)	0.00848 (0.85%)	0.0199 (2%)	0.0201 (2%)	0.00638 (0.64%)	0.0396 (4%)	0.0738 (7.4%)
8	XP_027164462.1	CeChi11_Chr3	Extracel	0.0237 (2.4%)	0.0272 (2.7%)	0.00389 (0.39%)	0.00851 (0.85%)	0.0132 (1.3%)	0.0201 (2%)	0.778 (78%)	0.00433 (0.43%)	0.0077 (0.77%)	0.0139 (1.4%)	0.0157 (1.6%)	0.00536 (0.54%)	0.0364 (3.6%)	0.0419 (4.2%)
9	XP_027164463.1	CeChi14_Chr3	Extracel	0.0264 (2.6%)	0.0267 (2.7%)	0.00422 (0.42%)	0.0105 (1%)	0.0163 (1.6%)	0.0203 (2%)	0.75 (75%)	0.00503 (0.5%)	0.00867 (0.87%)	0.0163 (1.6%)	0.0187 (1.9%)	0.00587 (0.59%)	0.0444 (4.4%)	0.0469 (4.7%)
10	XP_027164464.1	CeChi16_Chr3	Extracel	0.0679 (6.8%)	0.0282 (2.8%)	0.00355 (0.36%)	0.0198 (2%)	0.0373 (3.7%)	0.0242 (2.4%)	0.364 (36%)	0.0061 (0.61%)	0.0111 (1.1%)	0.035 (3.5%)	0.0526 (5.3%)	0.00654 (0.65%)	0.298 (30%)	0.046 (4.6%)
11	XP_027164637.1	CeChi17_Chr3	Extracel	0.034 (3.4%)	0.0199 (2%)	0.00501 (0.5%)	0.0162 (1.6%)	0.0228 (2.3%)	0.0161 (1.6%)	0.678 (68%)	0.0075 (0.75%)	0.0106 (1.1%)	0.0264 (2.6%)	0.0274 (2.7%)	0.00762 (0.76%)	0.0546 (5.5%)	0.0739 (7.4%)
12	XP_027164662.1	CeChi18_Chr3	Extracel	0.034 (3.4%)	0.0199 (2%)	0.00501 (0.5%)	0.0162 (1.6%)	0.0228 (2.3%)	0.0161 (1.6%)	0.678 (68%)	0.0075 (0.75%)	0.0106 (1.1%)	0.0264 (2.6%)	0.0274 (2.7%)	0.00762 (0.76%)	0.0546 (5.5%)	0.0739 (7.4%)
13	XP_027165648.1	CeChi19_Chr3	Extracel	0.0288 (2.9%)	0.0247 (2.5%)	0.0043 (0.43%)	0.0116 (1.2%)	0.0181 (1.8%)	0.0214 (2.1%)	0.732 (73%)	0.00531 (0.53%)	0.00929 (0.93%)	0.0175 (1.8%)	0.0206 (2.1%)	0.00618 (0.62%)	0.0531 (5.3%)	0.0477 (4.8%)
14	XP_027166706.1	CeChi13_Chr3	Extracel	0.0555 (5.6%)	0.0548 (5.5%)	0.00417 (0.42%)	0.0138 (1.4%)	0.0251 (2.5%)	0.0228 (2.3%)	0.544 (54%)	0.00453 (0.45%)	0.0114 (1.1%)	0.0169 (1.7%)	0.0344 (3.4%)	0.00665 (0.66%)	0.135 (14%)	0.0707 (7.1%)
15	XP_027178929.1	CeChi48_Chr7	Extracel	0.128 (13%)	0.0163 (1.6%)	0.00461 (0.46%)	0.0175 (1.8%)	0.0568 (5.7%)	0.0153 (1.5%)	0.436 (44%)	0.0086 (0.86%)	0.0105 (1%)	0.0232 (2.3%)	0.0277 (2.8%)	0.00906 (0.91%)	0.0843 (8.4%)	0.162 (16%)
16	XP_027179416.1	CeChi49_Chr7	Extracel	0.051 (5.1%)	0.0168 (1.7%)	0.00389 (0.39%)	0.0106 (1.1%)	0.0203 (2%)	0.0132 (1.3%)	0.416 (42%)	0.00598 (0.6%)	0.00864 (0.86%)	0.0189 (1.9%)	0.0142 (1.4%)	0.00654 (0.65%)	0.051 (5.1%)	0.362 (36%)
17	XP_027183302.1	CeChi51_Chr8	Extracel	0.0556 (5.6%)	0.0274 (2.7%)	0.00303 (0.3%)	0.00859 (0.86%)	0.00864 (0.86%)	0.0114 (1.1%)	0.698 (70%)	0.00511 (0.51%)	0.00422 (0.42%)	0.0166 (1.7%)	0.04 (4%)	0.00587 (0.59%)	0.0472 (4.7%)	0.068 (6.8%)
18	XP_027185483.1	CeChi53_Chr9	Extracel	0.0237 (2.4%)	0.0272 (2.7%)	0.00389 (0.39%)	0.00851 (0.85%)	0.0132 (1.3%)	0.0201 (2%)	0.778 (78%)	0.00433 (0.43%)	0.0077 (0.77%)	0.0139 (1.4%)	0.0157 (1.6%)	0.00536 (0.54%)	0.0364 (3.6%)	0.0419 (4.2%)
Prediction approach followed: Dipeptide composition (Dipep)
	Sequence_id	Code	Prediction	Celmemb	Celwall	Cyto.Golgi	Cyto.Nucl	Cyto	Endoplasm	Extracel	Golgi	Mito.Plastid	Mito	Nucl	Peroxi	Plastid	Vacu
1	XP_027149256.1	CeChi54_Chr10	Extracel	0.0243 (2.4%)	0.146 (15%)	0.00393 (0.39%)	0.00858 (0.86%)	0.0115 (1.2%)	0.00354 (0.35%)	0.697 (70%)	0.000883 (0.088%)	0.00345 (0.34%)	0.003 (0.3%)	0.00779 (0.78%)	0.00534 (0.53%)	0.00634 (0.63%)	0.078 (7.8%)
2	XP_027149257.1	CeChi55_Chr10	Extracel	0.0272 (2.7%)	0.0492 (4.9%)	0.00233 (0.23%)	0.0155 (1.6%)	0.0466 (4.7%)	0.0123 (1.2%)	0.683 (68%)	0.00254 (0.25%)	0.00655 (0.66%)	0.0342 (3.4%)	0.0202 (2%)	0.00757 (0.76%)	0.0532 (5.3%)	0.0398 (4%)
3	XP_027149794.1	CeChi57_Chr10	Extracel	0.0148 (1.5%)	0.129 (13%)	0.00112 (0.11%)	0.00166 (0.17%)	0.00653 (0.65%)	0.00145 (0.14%)	0.799 (80%)	0.000539 (0.054%)	0.00194 (0.19%)	0.00522 (0.52%)	0.00196 (0.2%)	0.00265 (0.26%)	0.00492 (0.49%)	0.0302 (3%)
4	XP_027149795.1	CeChi56_Chr10	Extracel	0.0245 (2.4%)	0.148 (15%)	0.00214 (0.21%)	0.00422 (0.42%)	0.0113 (1.1%)	0.00191 (0.19%)	0.721 (72%)	0.00107 (0.11%)	0.00408 (0.41%)	0.00344 (0.34%)	0.00556 (0.56%)	0.00561 (0.56%)	0.00578 (0.58%)	0.0609 (6.1%)
5	XP_027149796.1	CeChi58_Chr10	Extracel	0.0152 (1.5%)	0.222 (22%)	0.00237 (0.24%)	0.00795 (0.8%)	0.00731 (0.73%)	0.00233 (0.23%)	0.664 (66%)	0.00075 (0.075%)	0.00313 (0.31%)	0.00287 (0.29%)	0.00591 (0.59%)	0.00295 (0.3%)	0.00618 (0.62%)	0.057 (5.7%)
6	XP_027164460.1	CeChi15_Chr3	Extracel	0.0148 (1.5%)	0.129 (13%)	0.00112 (0.11%)	0.00166 (0.17%)	0.00653 (0.65%)	0.00145 (0.14%)	0.799 (80%)	0.000539 (0.054%)	0.00194 (0.19%)	0.00522 (0.52%)	0.00196 (0.2%)	0.00265 (0.26%)	0.00492 (0.49%)	0.0302 (3%)
7	XP_027164461.1	CeChi12_Chr3	Extracel	0.0111 (1.1%)	0.13 (13%)	0.00099 (0.099%)	0.00146 (0.15%)	0.00522 (0.52%)	0.00129 (0.13%)	0.809 (81%)	0.000431 (0.043%)	0.0015 (0.15%)	0.00386 (0.39%)	0.0019 (0.19%)	0.00231 (0.23%)	0.00419 (0.42%)	0.0268 (2.7%)
8	XP_027164462.1	CeChi11_Chr3	Extracel	0.0325 (3.2%)	0.147 (15%)	0.00277 (0.28%)	0.00531 (0.53%)	0.0235 (2.4%)	0.00322 (0.32%)	0.69 (69%)	0.00155 (0.16%)	0.00439 (0.44%)	0.0045 (0.45%)	0.00614 (0.61%)	0.00701 (0.7%)	0.00619 (0.62%)	0.0658 (6.6%)
9	XP_027164463.1	CeChi14_Chr3	Extracel	0.0297 (3%)	0.146 (15%)	0.00257 (0.26%)	0.00489 (0.49%)	0.0182 (1.8%)	0.00277 (0.28%)	0.706 (71%)	0.0013 (0.13%)	0.00362 (0.36%)	0.00393 (0.39%)	0.0061 (0.61%)	0.00642 (0.64%)	0.00621 (0.62%)	0.0622 (6.2%)
10	XP_027164464.1	CeChi16_Chr3	Extracel	0.0152 (1.5%)	0.222 (22%)	0.00237 (0.24%)	0.00795 (0.8%)	0.00731 (0.73%)	0.00233 (0.23%)	0.664 (66%)	0.00075 (0.075%)	0.00313 (0.31%)	0.00287 (0.29%)	0.00591 (0.59%)	0.00295 (0.3%)	0.00618 (0.62%)	0.057 (5.7%)
11	XP_027164637.1	CeChi17_Chr3	Extracel	0.00762 (0.76%)	0.137 (14%)	0.000824 (0.082%)	0.00119 (0.12%)	0.00663 (0.66%)	0.00107 (0.11%)	0.813 (81%)	0.000373 (0.037%)	0.00135 (0.14%)	0.00368 (0.37%)	0.00145 (0.14%)	0.00191 (0.19%)	0.0033 (0.33%)	0.0203 (2%)
12	XP_027164662.1	CeChi18_Chr3	Extracel	0.00762 (0.76%)	0.137 (14%)	0.000824 (0.082%)	0.00119 (0.12%)	0.00663 (0.66%)	0.00107 (0.11%)	0.813 (81%)	0.000373 (0.037%)	0.00135 (0.14%)	0.00368 (0.37%)	0.00145 (0.14%)	0.00191 (0.19%)	0.0033 (0.33%)	0.0203 (2%)
13	XP_027165648.1	CeChi19_Chr3	Extracel	0.0234 (2.3%)	0.153 (15%)	0.00249 (0.25%)	0.0058 (0.58%)	0.0164 (1.6%)	0.00185 (0.18%)	0.711 (71%)	0.00089 (0.089%)	0.00287 (0.29%)	0.00297 (0.3%)	0.00594 (0.59%)	0.00622 (0.62%)	0.00492 (0.49%)	0.0622 (6.2%)
14	XP_027166706.1	CeChi13_Chr3	Extracel	0.0392 (3.9%)	0.188 (19%)	0.00504 (0.5%)	0.026 (2.6%)	0.0323 (3.2%)	0.00574 (0.57%)	0.589 (59%)	0.00177 (0.18%)	0.0104 (1%)	0.00831 (0.83%)	0.0189 (1.9%)	0.0106 (1.1%)	0.00923 (0.92%)	0.0549 (5.5%)
15	XP_027178929.1	CeChi48_Chr7	Extracel	0.0307 (3.1%)	0.0491 (4.9%)	0.00053 (0.053%)	0.00343 (0.34%)	0.0104 (1%)	0.00528 (0.53%)	0.569 (57%)	0.0024 (0.24%)	0.00102 (0.1%)	0.0118 (1.2%)	0.00305 (0.3%)	0.00518 (0.52%)	0.0148 (1.5%)	0.293 (29%)
16	XP_027179416.1	CeChi49_Chr7	Extracel	0.02 (2%)	0.0623 (6.2%)	0.00059 (0.059%)	0.0012 (0.12%)	0.00225 (0.22%)	0.00103 (0.1%)	0.774 (77%)	0.000703 (0.07%)	0.00106 (0.11%)	0.00137 (0.14%)	0.000735 (0.074%)	0.00291 (0.29%)	0.00404 (0.4%)	0.128 (13%)
17	XP_027183302.1	CeChi51_Chr8	Vacu	0.159 (16%)	0.0384 (3.8%)	0.00511 (0.51%)	0.0127 (1.3%)	0.0671 (6.7%)	0.0574 (5.7%)	0.149 (15%)	0.0298 (3%)	0.00873 (0.87%)	0.133 (13%)	0.0147 (1.5%)	0.0503 (5%)	0.106 (11%)	0.169 (17%)
18	XP_027185483.1	CeChi53_Chr9	Extracel	0.0325 (3.2%)	0.147 (15%)	0.00277 (0.28%)	0.00531 (0.53%)	0.0235 (2.4%)	0.00322 (0.32%)	0.69 (69%)	0.00155 (0.16%)	0.00439 (0.44%)	0.0045 (0.45%)	0.00614 (0.61%)	0.00701 (0.7%)	0.00619 (0.62%)	0.0658 (6.6%)
Prediction approach followed: Hybrid PseAAC, NCC and Dipep (PseAACNCCDipep)
	Sequence_id	Code	Prediction	Celmemb	Celwall	Cyto.Golgi	Cyto.Nucl	Cyto	Endoplasm	Extracel	Golgi	Mito.Plastid	Mito	Nucl	Peroxi	Plastid	Vacu
1	XP_027149256.1	CeChi54_Chr10	Extracel	0.00704 (0.7%)	0.0446 (4.5%)	0.00148 (0.15%)	0.00263 (0.26%)	0.00689 (0.69%)	0.00382 (0.38%)	0.898 (90%)	0.00176 (0.18%)	0.000867 (0.087%)	0.00114 (0.11%)	0.00268 (0.27%)	0.000168 (0.017%)	0.00654 (0.65%)	0.0222 (2.2%)
2	XP_027149257.1	CeChi55_Chr10	Extracel	0.00682 (0.68%)	0.00758 (0.76%)	0.00432 (0.43%)	0.00277 (0.28%)	0.00679 (0.68%)	0.00157 (0.16%)	0.92 (92%)	0.00107 (0.11%)	0.000741 (0.074%)	0.00633 (0.63%)	0.00404 (0.4%)	0.00222 (0.22%)	0.0106 (1.1%)	0.0247 (2.5%)
3	XP_027149794.1	CeChi57_Chr10	Extracel	0.00239 (0.24%)	0.0395 (4%)	0.00153 (0.15%)	0.000565 (0.056%)	0.00149 (0.15%)	0.00049 (0.049%)	0.932 (93%)	0.000439 (0.044%)	0.00031 (0.031%)	0.0014 (0.14%)	0.000862 (0.086%)	0.000522 (0.052%)	0.00285 (0.29%)	0.0158 (1.6%)
4	XP_027149795.1	CeChi56_Chr10	Extracel	0.0093 (0.93%)	0.046 (4.6%)	0.00252 (0.25%)	0.00317 (0.32%)	0.00509 (0.51%)	0.0023 (0.23%)	0.877 (88%)	0.00132 (0.13%)	0.00197 (0.2%)	0.00305 (0.3%)	0.00396 (0.4%)	0.000531 (0.053%)	0.0277 (2.8%)	0.0162 (1.6%)
5	XP_027149796.1	CeChi58_Chr10	Extracel	0.00336 (0.34%)	0.0719 (7.2%)	0.00148 (0.15%)	0.00195 (0.19%)	0.0046 (0.46%)	0.00159 (0.16%)	0.886 (89%)	0.00105 (0.1%)	0.000737 (0.074%)	0.000948 (0.095%)	0.00202 (0.2%)	0.000152 (0.015%)	0.0031 (0.31%)	0.0209 (2.1%)
6	XP_027164460.1	CeChi15_Chr3	Extracel	0.00239 (0.24%)	0.0395 (4%)	0.00153 (0.15%)	0.000565 (0.056%)	0.00149 (0.15%)	0.00049 (0.049%)	0.932 (93%)	0.000439 (0.044%)	0.00031 (0.031%)	0.0014 (0.14%)	0.000862 (0.086%)	0.000522 (0.052%)	0.00285 (0.29%)	0.0158 (1.6%)
7	XP_027164461.1	CeChi12_Chr3	Extracel	0.00291 (0.29%)	0.0411 (4.1%)	0.00228 (0.23%)	0.000779 (0.078%)	0.00146 (0.15%)	0.000757 (0.076%)	0.927 (93%)	0.00051 (0.051%)	0.000357 (0.036%)	0.00184 (0.18%)	0.00105 (0.1%)	0.000539 (0.054%)	0.00377 (0.38%)	0.0158 (1.6%)
8	XP_027164462.1	CeChi11_Chr3	Extracel	0.0204 (2%)	0.0496 (5%)	0.00256 (0.26%)	0.00413 (0.41%)	0.00653 (0.65%)	0.00325 (0.32%)	0.825 (82%)	0.00194 (0.19%)	0.00264 (0.26%)	0.00621 (0.62%)	0.00424 (0.42%)	0.00069 (0.069%)	0.0519 (5.2%)	0.0207 (2.1%)
9	XP_027164463.1	CeChi14_Chr3	Extracel	0.0161 (1.6%)	0.0484 (4.8%)	0.00221 (0.22%)	0.00345 (0.34%)	0.00625 (0.62%)	0.00261 (0.26%)	0.849 (85%)	0.00146 (0.15%)	0.00226 (0.23%)	0.00487 (0.49%)	0.00351 (0.35%)	0.000597 (0.06%)	0.0398 (4%)	0.019 (1.9%)
10	XP_027164464.1	CeChi16_Chr3	Extracel	0.00336 (0.34%)	0.0719 (7.2%)	0.00148 (0.15%)	0.00195 (0.19%)	0.0046 (0.46%)	0.00159 (0.16%)	0.886 (89%)	0.00105 (0.1%)	0.000737 (0.074%)	0.000948 (0.095%)	0.00202 (0.2%)	0.000152 (0.015%)	0.0031 (0.31%)	0.0209 (2.1%)
11	XP_027164637.1	CeChi17_Chr3	Extracel	0.00255 (0.26%)	0.0534 (5.3%)	0.00173 (0.17%)	0.000917 (0.092%)	0.00199 (0.2%)	0.000696 (0.07%)	0.917 (92%)	0.000485 (0.048%)	0.000405 (0.04%)	0.00261 (0.26%)	0.00108 (0.11%)	0.000585 (0.058%)	0.00402 (0.4%)	0.0121 (1.2%)
12	XP_027164662.1	CeChi18_Chr3	Extracel	0.00255 (0.26%)	0.0534 (5.3%)	0.00173 (0.17%)	0.000917 (0.092%)	0.00199 (0.2%)	0.000696 (0.07%)	0.917 (92%)	0.000485 (0.048%)	0.000405 (0.04%)	0.00261 (0.26%)	0.00108 (0.11%)	0.000585 (0.058%)	0.00402 (0.4%)	0.0121 (1.2%)
13	XP_027165648.1	CeChi19_Chr3	Extracel	0.0159 (1.6%)	0.0681 (6.8%)	0.00412 (0.41%)	0.00748 (0.75%)	0.0138 (1.4%)	0.00412 (0.41%)	0.79 (79%)	0.00196 (0.2%)	0.0026 (0.26%)	0.00479 (0.48%)	0.00846 (0.85%)	0.00101 (0.1%)	0.0524 (5.2%)	0.025 (2.5%)
14	XP_027166706.1	CeChi13_Chr3	Extracel	0.0176 (1.8%)	0.0698 (7%)	0.0151 (1.5%)	0.00512 (0.51%)	0.00533 (0.53%)	0.0117 (1.2%)	0.788 (79%)	0.0144 (1.4%)	0.00644 (0.64%)	0.00727 (0.73%)	0.0047 (0.47%)	0.000963 (0.096%)	0.012 (1.2%)	0.0418 (4.2%)
15	XP_027178929.1	CeChi48_Chr7	Extracel	0.00297 (0.3%)	0.00425 (0.43%)	0.000786 (0.079%)	0.000347 (0.035%)	0.000839 (0.084%)	0.00524 (0.52%)	0.976 (98%)	0.00155 (0.16%)	0.000275 (0.028%)	0.000951 (0.095%)	0.000303 (0.03%)	0.000197 (0.02%)	0.00161 (0.16%)	0.00455 (0.46%)
16	XP_027179416.1	CeChi49_Chr7	Extracel	0.000484 (0.048%)	0.0377 (3.8%)	0.000242 (0.024%)	0.000276 (0.028%)	0.00268 (0.27%)	0.00164 (0.16%)	0.942 (94%)	0.000656 (0.066%)	0.000332 (0.033%)	0.00153 (0.15%)	0.000826 (0.083%)	0.000822 (0.082%)	0.00298 (0.3%)	0.00817 (0.82%)
17	XP_027183302.1	CeChi51_Chr8	Extracel	0.0767 (7.7%)	0.309 (31%)	0.0086 (0.86%)	0.000812 (0.081%)	0.0094 (0.94%)	0.0121 (1.2%)	0.482 (48%)	0.00513 (0.51%)	0.00202 (0.2%)	0.0023 (0.23%)	0.00176 (0.18%)	0.00236 (0.24%)	0.00486 (0.49%)	0.0834 (8.3%)
18	XP_027185483.1	CeChi53_Chr9	Extracel	0.0204 (2%)	0.0496 (5%)	0.00256 (0.26%)	0.00413 (0.41%)	0.00653 (0.65%)	0.00325 (0.32%)	0.825 (82%)	0.00194 (0.19%)	0.00264 (0.26%)	0.00621 (0.62%)	0.00424 (0.42%)	0.00069 (0.069%)	0.0519 (5.2%)	0.0207 (2.1%)
Prediction approach followed: Hybrid NCC, Dipep, CTDC, CTDT and QSO (NCCDipepCTDCCTDTQSO)
	Sequence_id	Code	Prediction	Celmemb	Celwall	Cyto.Golgi	Cyto.Nucl	Cyto	Endoplasm	Extracel	Golgi	Mito.Plastid	Mito	Nucl	Peroxi	Plastid	Vacu
1	XP_027149256.1	CeChi54_Chr10	Extracel	0.00232 (0.23%)	0.0415 (4.2%)	0.00146 (0.15%)	0.00414 (0.41%)	0.025 (2.5%)	0.00154 (0.15%)	0.872 (87%)	0.000238 (0.024%)	0.00144 (0.14%)	0.000509 (0.051%)	0.00339 (0.34%)	0.000377 (0.038%)	0.00629 (0.63%)	0.0402 (4%)
2	XP_027149257.1	CeChi55_Chr10	Extracel	0.0164 (1.6%)	0.0211 (2.1%)	0.00801 (0.8%)	0.00647 (0.65%)	0.0181 (1.8%)	0.00262 (0.26%)	0.841 (84%)	0.00203 (0.2%)	0.00136 (0.14%)	0.00721 (0.72%)	0.0106 (1.1%)	0.00673 (0.67%)	0.0192 (1.9%)	0.039 (3.9%)
3	XP_027149794.1	CeChi57_Chr10	Extracel	0.00154 (0.15%)	0.0224 (2.2%)	0.00084 (0.084%)	0.00045 (0.045%)	0.00318 (0.32%)	0.000523 (0.052%)	0.943 (94%)	0.000203 (0.02%)	0.000384 (0.038%)	0.00053 (0.053%)	0.000434 (0.043%)	0.000604 (0.06%)	0.00108 (0.11%)	0.0244 (2.4%)
4	XP_027149795.1	CeChi56_Chr10	Extracel	0.00314 (0.31%)	0.0319 (3.2%)	0.00108 (0.11%)	0.00246 (0.25%)	0.0154 (1.5%)	0.00147 (0.15%)	0.9 (90%)	0.000229 (0.023%)	0.00223 (0.22%)	0.000702 (0.07%)	0.00183 (0.18%)	0.000489 (0.049%)	0.00576 (0.58%)	0.0333 (3.3%)
5	XP_027149796.1	CeChi58_Chr10	Extracel	0.00181 (0.18%)	0.0584 (5.8%)	0.00145 (0.14%)	0.00364 (0.36%)	0.0198 (2%)	0.00133 (0.13%)	0.847 (85%)	0.000209 (0.021%)	0.00169 (0.17%)	0.000457 (0.046%)	0.00274 (0.27%)	0.000384 (0.038%)	0.00395 (0.4%)	0.0569 (5.7%)
6	XP_027164460.1	CeChi15_Chr3	Extracel	0.00154 (0.15%)	0.0224 (2.2%)	0.00084 (0.084%)	0.00045 (0.045%)	0.00318 (0.32%)	0.000523 (0.052%)	0.943 (94%)	0.000203 (0.02%)	0.000384 (0.038%)	0.00053 (0.053%)	0.000434 (0.043%)	0.000604 (0.06%)	0.00108 (0.11%)	0.0244 (2.4%)
7	XP_027164461.1	CeChi12_Chr3	Extracel	0.00148 (0.15%)	0.0192 (1.9%)	0.00119 (0.12%)	0.000503 (0.05%)	0.00277 (0.28%)	0.000646 (0.065%)	0.948 (95%)	0.000218 (0.022%)	0.000341 (0.034%)	0.000632 (0.063%)	0.000475 (0.048%)	0.000576 (0.058%)	0.0013 (0.13%)	0.0227 (2.3%)
8	XP_027164462.1	CeChi11_Chr3	Extracel	0.00516 (0.52%)	0.0362 (3.6%)	0.000991 (0.099%)	0.00221 (0.22%)	0.0134 (1.3%)	0.00175 (0.18%)	0.894 (89%)	0.000264 (0.026%)	0.00293 (0.29%)	0.000859 (0.086%)	0.00158 (0.16%)	0.000529 (0.053%)	0.00716 (0.72%)	0.0331 (3.3%)
9	XP_027164463.1	CeChi14_Chr3	Extracel	0.00487 (0.49%)	0.0344 (3.4%)	0.000936 (0.094%)	0.00245 (0.24%)	0.0153 (1.5%)	0.00187 (0.19%)	0.893 (89%)	0.000237 (0.024%)	0.00277 (0.28%)	0.000789 (0.079%)	0.00162 (0.16%)	0.000498 (0.05%)	0.00679 (0.68%)	0.0346 (3.5%)
10	XP_027164464.1	CeChi16_Chr3	Extracel	0.00181 (0.18%)	0.0584 (5.8%)	0.00145 (0.14%)	0.00364 (0.36%)	0.0198 (2%)	0.00133 (0.13%)	0.847 (85%)	0.000209 (0.021%)	0.00169 (0.17%)	0.000457 (0.046%)	0.00274 (0.27%)	0.000384 (0.038%)	0.00395 (0.4%)	0.0569 (5.7%)
11	XP_027164637.1	CeChi17_Chr3	Extracel	0.002 (0.2%)	0.0235 (2.4%)	0.000833 (0.083%)	0.000694 (0.069%)	0.00376 (0.38%)	0.000732 (0.073%)	0.941 (94%)	0.000256 (0.026%)	0.000491 (0.049%)	0.000977 (0.098%)	0.000671 (0.067%)	0.000725 (0.072%)	0.00173 (0.17%)	0.0226 (2.3%)
12	XP_027164662.1	CeChi18_Chr3	Extracel	0.002 (0.2%)	0.0235 (2.4%)	0.000833 (0.083%)	0.000694 (0.069%)	0.00376 (0.38%)	0.000732 (0.073%)	0.941 (94%)	0.000256 (0.026%)	0.000491 (0.049%)	0.000977 (0.098%)	0.000671 (0.067%)	0.000725 (0.072%)	0.00173 (0.17%)	0.0226 (2.3%)
13	XP_027165648.1	CeChi19_Chr3	Extracel	0.00527 (0.53%)	0.0502 (5%)	0.00168 (0.17%)	0.00459 (0.46%)	0.029 (2.9%)	0.00222 (0.22%)	0.843 (84%)	0.000312 (0.031%)	0.00321 (0.32%)	0.000979 (0.098%)	0.00319 (0.32%)	0.000701 (0.07%)	0.00729 (0.73%)	0.0483 (4.8%)
14	XP_027166706.1	CeChi13_Chr3	Extracel	0.00374 (0.37%)	0.0831 (8.3%)	0.00628 (0.63%)	0.00252 (0.25%)	0.0119 (1.2%)	0.00439 (0.44%)	0.816 (82%)	0.000625 (0.062%)	0.00172 (0.17%)	0.00108 (0.11%)	0.00358 (0.36%)	0.000547 (0.055%)	0.00322 (0.32%)	0.0611 (6.1%)
15	XP_027178929.1	CeChi48_Chr7	Extracel	0.00273 (0.27%)	0.011 (1.1%)	0.000741 (0.074%)	0.000524 (0.052%)	0.00185 (0.18%)	0.00402 (0.4%)	0.963 (96%)	0.000784 (0.078%)	0.000391 (0.039%)	0.000875 (0.088%)	0.000232 (0.023%)	0.000317 (0.032%)	0.00146 (0.15%)	0.0117 (1.2%)
16	XP_027179416.1	CeChi49_Chr7	Extracel	0.000243 (0.024%)	0.0192 (1.9%)	0.000209 (0.021%)	0.000214 (0.021%)	0.00133 (0.13%)	0.00107 (0.11%)	0.964 (96%)	0.000254 (0.025%)	0.000219 (0.022%)	0.000288 (0.029%)	0.000266 (0.027%)	0.000607 (0.061%)	0.000729 (0.073%)	0.0112 (1.1%)
17	XP_027183302.1	CeChi51_Chr8	Extracel	0.058 (5.8%)	0.131 (13%)	0.00262 (0.26%)	0.000623 (0.062%)	0.00944 (0.94%)	0.0312 (3.1%)	0.531 (53%)	0.0093 (0.93%)	0.00223 (0.22%)	0.00205 (0.2%)	0.000995 (0.1%)	0.00374 (0.37%)	0.00425 (0.43%)	0.213 (21%)
18	XP_027185483.1	CeChi53_Chr9	Extracel	0.00516 (0.52%)	0.0362 (3.6%)	0.000991 (0.099%)	0.00221 (0.22%)	0.0134 (1.3%)	0.00175 (0.18%)	0.894 (89%)	0.000264 (0.026%)	0.00293 (0.29%)	0.000859 (0.086%)	0.00158 (0.16%)	0.000529 (0.053%)	0.00716 (0.72%)	0.0331 (3.3%)
